# Supplementary material for: LINC00520 is induced by Src, STAT3, and PI3K and plays a functional role in breast cancer
Source: Oncotarget. 2016 Sep 10;7(50):81981–94. doi: 10.18632/oncotarget.11962 (PMC5347668; doi:10.18632/oncotarget.11962)
Supplement: Supplementary file 2 [file oncotarget-07-81981-s002.xlsx]

## Sheet: Sheet1
	Row	Gene ID	Gene Name	Score(d)	Numerator(r)	Denominator(s+s0)	Fold Change	q-value(%)
1	2234	CDKN1A|1026	CDKN1A|1026	2.67205	933	349.17	1.69173	0
2	10556	SPOCD1|90853	SPOCD1|90853	2.52312	881	349.17	2.28419	0
3	3681	ERO1L|30001	ERO1L|30001	2.29401	801	349.17	2.05953	0
4	7785	P4HA2|8974	P4HA2|8974	2.28255	797	349.17	1.54543	0
5	3455	EGLN3|112399	EGLN3|112399	2.27396	794	349.17	3.7281	0
6	11079	TGFBI|7045	TGFBI|7045	2.20236	769	349.17	1.575	0
7	10946	TBC1D2|55357	TBC1D2|55357	2.1995	768	349.17	1.44587	0
8	1079	BNIP3L|665	BNIP3L|665	2.17372	759	349.17	1.47623	0
9	1800	CA12|771	CA12|771	2.13076	744	349.17	1.58616	0
10	10100	SLC11A1|6556	SLC11A1|6556	2.11358	738	349.17	1.65558	0
11	220	ADM|133	ADM|133	2.07349	724	349.17	2.8084	0
12	9889	SERPINE1|5054	SERPINE1|5054	2.06776	722	349.17	1.64707	0
13	10563	SPP1|6696	SPP1|6696	2.06776	722	349.17	2.05579	0
14	7267	NDRG1|10397	NDRG1|10397	2.05344	717	349.17	2.10283	0
15	8094	PGK1|5230	PGK1|5230	2.04198	713	349.17	1.42709	0
16	9638	S100A10|6281	S100A10|6281	2.0248	707	349.17	1.60102	0
17	493	ANXA2P2|304	ANXA2P2|304	2.01048	702	349.17	1.44036	0
18	5326	INHBA|3624	INHBA|3624	2.00762	701	349.17	1.90681	0
19	2848	CXADR|1525	CXADR|1525	1.99043	695	349.17	1.65576	0
20	3395	ECM1|1893	ECM1|1893	1.99043	695	349.17	1.92015	0
21	5434	ITGA5|3678	ITGA5|3678	1.97611	690	349.17	1.49481	0
22	8011	PDPN|10630	PDPN|10630	1.97325	689	349.17	1.83099	0
23	8243	PKM2|5315	PKM2|5315	1.97325	689	349.17	1.36558	0
24	2669	CPE|1363	CPE|1363	1.97038	688	349.17	1.88358	0
25	5559	KCTD15|79047	KCTD15|79047	1.96466	686	349.17	1.56007	0
26	3638	EPPK1|83481	EPPK1|83481	1.95893	684	349.17	1.90955	0
27	2590	COL7A1|1294	COL7A1|1294	1.95606	683	349.17	2.45838	0
28	492	ANXA2P1|303	ANXA2P1|303	1.94461	679	349.17	1.48874	0
29	4231	FN1|2335	FN1|2335	1.94461	679	349.17	2.04437	0
30	8269	PLAU|5328	PLAU|5328	1.93315	675	349.17	1.88614	0
31	494	ANXA2|302	ANXA2|302	1.93029	674	349.17	1.45013	0
32	12084	VEGFA|7422	VEGFA|7422	1.91597	669	349.17	1.89782	0
33	2963	DCBLD1|285761	DCBLD1|285761	1.90738	666	349.17	1.19765	0
34	5087	HRH1|3269	HRH1|3269	1.90738	666	349.17	1.71082	0
35	2569	COL11A1|1301	COL11A1|1301	1.89019	660	349.17	2.51221	0
36	4717	GREM1|26585	GREM1|26585	1.88733	659	349.17	2.6284	0
37	8072	PFKFB3|5209	PFKFB3|5209	1.88447	658	349.17	1.53102	0
38	5767	KLF4|9314	KLF4|9314	1.86728	652	349.17	1.78271	0
39	10116	SLC16A3|9123	SLC16A3|9123	1.86156	650	349.17	2.00432	0
40	6992	MSX2|4488	MSX2|4488	1.85296	647	349.17	2.30109	0
41	10195	SLC2A3|6515	SLC2A3|6515	1.85296	647	349.17	1.68994	0
42	2979	DCTN1|1639	DCTN1|1639	1.84437	644	349.17	1.30264	0
43	8233	PITPNM3|83394	PITPNM3|83394	1.83864	642	349.17	1.91126	0
44	4507	GJB2|2706	GJB2|2706	1.83578	641	349.17	2.79407	0
45	8363	PMEPA1|56937	PMEPA1|56937	1.82719	638	349.17	1.81502	0
46	2753	CSGALNACT1|55790	CSGALNACT1|55790	1.82146	636	349.17	1.54002	0
47	7118	MYOF|26509	MYOF|26509	1.82146	636	349.17	1.42691	0
48	5833	KRT80|144501	KRT80|144501	1.8186	635	349.17	1.94756	0
49	4418	GBE1|2632	GBE1|2632	1.81573	634	349.17	1.39187	0
50	9706	SC4MOL|6307	SC4MOL|6307	1.81573	634	349.17	1.35969	0
51	491	ANXA1|301	ANXA1|301	1.81	632	349.17	1.62152	0
52	4294	FSTL3|10272	FSTL3|10272	1.81	632	349.17	1.46283	0
53	10780	SUCLA2|8803	SUCLA2|8803	1.79855	628	349.17	1.33221	0
54	8073	PFKFB4|5210	PFKFB4|5210	1.78996	625	349.17	1.71788	0
55	7368	NFIL3|4783	NFIL3|4783	1.78709	624	349.17	1.37241	1.21172
56	6756	MITF|4286	MITF|4286	1.78423	623	349.17	1.41891	1.21172
57	7555	NRP1|8829	NRP1|8829	1.78423	623	349.17	1.72601	1.21172
58	6218	LPCAT2|54947	LPCAT2|54947	1.78136	622	349.17	1.47018	1.21172
59	6209	LOXL2|4017	LOXL2|4017	1.77277	619	349.17	1.77881	1.21172
60	8046	PERP|64065	PERP|64065	1.76705	617	349.17	1.54253	1.21172
61	6212	LOX|4015	LOX|4015	1.76418	616	349.17	1.68937	1.21172
62	1670	C5orf62|85027	C5orf62|85027	1.75845	614	349.17	1.445	1.21172
63	1831	CALM1|801	CALM1|801	1.75273	612	349.17	1.27784	1.21172
64	7248	NCRNA00152|112597	NCRNA00152|112597	1.74986	611	349.17	1.49085	1.21172
65	9027	RALB|5899	RALB|5899	1.747	610	349.17	1.34301	1.21172
66	548	APLN|8862	APLN|8862	1.74127	608	349.17	2.26462	1.21172
67	865	ATP8B3|148229	ATP8B3|148229	1.74127	608	349.17	1.683	1.21172
68	1802	CA2|760	CA2|760	1.74127	608	349.17	1.3011	1.21172
69	8624	PRICKLE2|166336	PRICKLE2|166336	1.73554	606	349.17	1.6815	1.21172
70	8950	RAB31|11031	RAB31|11031	1.73268	605	349.17	1.72942	1.21172
71	7843	PAPPA|5069	PAPPA|5069	1.72981	604	349.17	1.61868	1.21172
72	4149	FHL2|2274	FHL2|2274	1.72122	601	349.17	1.51075	1.21172
73	6720	MGLL|11343	MGLL|11343	1.71836	600	349.17	1.56665	1.21172
74	5661	KIAA1199|57214	KIAA1199|57214	1.71549	599	349.17	2.28929	1.21172
75	11668	TSC22D2|9819	TSC22D2|9819	1.7069	596	349.17	1.27072	1.21172
76	3136	DIO2|1734	DIO2|1734	1.70117	594	349.17	2.17575	1.21172
77	7784	P4HA1|5033	P4HA1|5033	1.69831	593	349.17	1.44719	1.21172
78	11968	UPP1|7378	UPP1|7378	1.69545	592	349.17	1.68086	2.52236
79	4979	HK2|3099	HK2|3099	1.68399	588	349.17	1.6658	2.52236
80	5198	IER3|8870	IER3|8870	1.68113	587	349.17	1.70049	2.52236
81	8523	PPL|5493	PPL|5493	1.68113	587	349.17	1.41597	2.52236
82	9324	RNASE1|6035	RNASE1|6035	1.68113	587	349.17	1.54967	2.52236
83	5430	ITGA1|3672	ITGA1|3672	1.67826	586	349.17	1.65356	2.52236
84	382	ALPK3|57538	ALPK3|57538	1.67254	584	349.17	1.44598	2.52236
85	1037	BHLHE40|8553	BHLHE40|8553	1.67254	584	349.17	1.49832	2.52236
86	11682	TSHZ3|57616	TSHZ3|57616	1.66967	583	349.17	1.57053	2.52236
87	1020	BDKRB2|624	BDKRB2|624	1.66681	582	349.17	1.67828	2.52236
88	2463	CLEC5A|23601	CLEC5A|23601	1.66681	582	349.17	1.64583	2.52236
89	5797	KLHL2|11275	KLHL2|11275	1.66681	582	349.17	1.38834	2.52236
90	9343	RNF11|26994	RNF11|26994	1.66394	581	349.17	1.28035	2.52236
91	6796	MME|4311	MME|4311	1.66108	580	349.17	0.971467	2.52236
92	12380	ZBTB7C|201501	ZBTB7C|201501	1.65822	579	349.17	1.71533	2.52236
93	2586	COL5A3|50509	COL5A3|50509	1.65535	578	349.17	1.6477	2.52236
94	2921	DACT1|51339	DACT1|51339	1.65535	578	349.17	1.97463	2.52236
95	8145	PHLDB2|90102	PHLDB2|90102	1.65535	578	349.17	1.43739	2.52236
96	8268	PLAUR|5329	PLAUR|5329	1.65535	578	349.17	1.39768	2.52236
97	9384	RNF217|154214	RNF217|154214	1.65535	578	349.17	1.5797	2.52236
98	9648	S100P|6286	S100P|6286	1.65535	578	349.17	1.65899	2.52236
99	1638	C4orf3|401152	C4orf3|401152	1.64676	575	349.17	1.22298	2.52236
100	10590	SQRDL|58472	SQRDL|58472	1.64676	575	349.17	1.51344	2.52236
101	3763	F13A1|2162	F13A1|2162	1.6439	574	349.17	1.32661	2.52236
102	5760	KLF10|7071	KLF10|7071	1.64103	573	349.17	1.38166	2.52236
103	3409	EDIL3|10085	EDIL3|10085	1.63244	570	349.17	1.55057	2.52236
104	3362	DYSF|8291	DYSF|8291	1.62958	569	349.17	1.47621	2.52236
105	457	ANKRD37|353322	ANKRD37|353322	1.62671	568	349.17	1.65497	2.52236
106	6397	MAF|4094	MAF|4094	1.62671	568	349.17	1.35454	2.52236
107	422	ANGPT2|285	ANGPT2|285	1.62385	567	349.17	1.44464	2.76965
108	2570	COL12A1|1303	COL12A1|1303	1.62385	567	349.17	1.96457	2.76965
109	5450	ITGB6|3694	ITGB6|3694	1.62098	566	349.17	1.91156	2.76965
110	9727	SCD|6319	SCD|6319	1.61812	565	349.17	1.62876	2.76965
111	9758	SDC1|6382	SDC1|6382	1.61526	564	349.17	1.61399	2.76965
112	1900	CAST|831	CAST|831	1.60953	562	349.17	1.35436	2.76965
113	146	ACTN1|87	ACTN1|87	1.6038	560	349.17	1.29558	2.76965
114	7166	NANOS1|340719	NANOS1|340719	1.6038	560	349.17	1.65383	2.76965
115	5286	IL1RN|3557	IL1RN|3557	1.60094	559	349.17	2.05239	2.76965
116	6798	MMP11|4320	MMP11|4320	1.60094	559	349.17	2.72294	2.76965
117	9294	RICH2|9912	RICH2|9912	1.60094	559	349.17	1.72539	2.76965
118	3448	EGFL6|25975	EGFL6|25975	1.59807	558	349.17	2.3925	2.76965
119	12086	VEGFC|7424	VEGFC|7424	1.59807	558	349.17	1.23491	2.76965
120	7984	PDGFC|56034	PDGFC|56034	1.59235	556	349.17	1.42463	2.76965
121	10905	TANC2|26115	TANC2|26115	1.59235	556	349.17	1.52723	2.76965
122	4445	GDF15|9518	GDF15|9518	1.58948	555	349.17	2.29365	2.76965
123	9968	SGCD|6444	SGCD|6444	1.58662	554	349.17	1.63733	2.76965
124	12139	VSIG4|11326	VSIG4|11326	1.58662	554	349.17	1.40493	2.76965
125	803	ATP10A|57194	ATP10A|57194	1.57803	551	349.17	1.6401	2.76965
126	854	ATP6V1D|51382	ATP6V1D|51382	1.57803	551	349.17	1.1682	2.76965
127	2585	COL5A2|1290	COL5A2|1290	1.57803	551	349.17	1.67896	2.76965
128	42	ABCC3|8714	ABCC3|8714	1.5723	549	349.17	1.81041	4.1495
129	6010	LNX2|222484	LNX2|222484	1.5723	549	349.17	1.30955	4.1495
130	7687	ODZ3|55714	ODZ3|55714	1.56371	546	349.17	1.07224	4.1495
131	4855	HBEGF|1839	HBEGF|1839	1.56084	545	349.17	1.44438	4.1495
132	1277	C14orf147|171546	C14orf147|171546	1.55798	544	349.17	1.5383	4.1495
133	3710	ETS2|2114	ETS2|2114	1.55798	544	349.17	1.35565	4.1495
134	5533	KCND2|3751	KCND2|3751	1.55511	543	349.17	4.56368	4.1495
135	11104	THBS2|7058	THBS2|7058	1.55511	543	349.17	1.7724	4.1495
136	8489	PPAPDC1A|196051	PPAPDC1A|196051	1.54939	541	349.17	1.94439	4.1495
137	10831	SYDE1|85360	SYDE1|85360	1.54652	540	349.17	1.29082	4.1495
138	11227	TMED7-TICAM2|100302736	TMED7-TICAM2|100302736	1.54652	540	349.17	1.5719	4.1495
139	11373	TMEM65|157378	TMEM65|157378	1.54652	540	349.17	1.31857	4.1495
140	5449	ITGB5|3693	ITGB5|3693	1.54079	538	349.17	1.51085	4.1495
141	11847	UBASH3B|84959	UBASH3B|84959	1.54079	538	349.17	1.48255	4.1495
142	424	ANGPTL4|51129	ANGPTL4|51129	1.53793	537	349.17	2.11014	4.1495
143	4213	FLT1|2321	FLT1|2321	1.53793	537	349.17	1.34081	4.1495
144	5245	IGFBP3|3486	IGFBP3|3486	1.53793	537	349.17	1.68164	4.1495
145	6482	MAPK13|5603	MAPK13|5603	1.53793	537	349.17	1.52442	4.1495
146	9025	RALA|5898	RALA|5898	1.53507	536	349.17	1.28221	4.1495
147	12879	ZNF702P|79986	ZNF702P|79986	1.53507	536	349.17	1.40942	4.1495
148	3590	ENPEP|2028	ENPEP|2028	1.5322	535	349.17	1.45976	4.1495
149	1666	C5orf53|492311	C5orf53|492311	1.52934	534	349.17	1.19841	4.1495
150	487	ANTXR1|84168	ANTXR1|84168	1.52648	533	349.17	1.82351	4.1495
151	182	ADAMTS2|9509	ADAMTS2|9509	1.52361	532	349.17	1.802	4.1495
152	3622	EPHA2|1969	EPHA2|1969	1.52361	532	349.17	1.47119	4.1495
153	7456	NNMT|4837	NNMT|4837	1.52361	532	349.17	1.54085	4.1495
154	4609	GOLGA7B|401647	GOLGA7B|401647	1.52075	531	349.17	1.6454	4.1495
155	5346	INSIG2|51141	INSIG2|51141	1.52075	531	349.17	1.25367	4.1495
156	8477	POSTN|10631	POSTN|10631	1.52075	531	349.17	1.4493	4.1495
157	9055	RAP2C|57826	RAP2C|57826	1.52075	531	349.17	1.34525	4.1495
158	7756	OSTM1|28962	OSTM1|28962	1.51502	529	349.17	1.19757	4.1495
159	7404	NID2|22795	NID2|22795	1.51216	528	349.17	1.51187	4.1495
160	9901	SESN2|83667	SESN2|83667	1.51216	528	349.17	1.29945	4.1495
161	11352	TMEM45A|55076	TMEM45A|55076	1.51216	528	349.17	1.85188	4.1495
162	179	ADAMTS14|140766	ADAMTS14|140766	1.50643	526	349.17	1.5525	4.1495
163	3584	ENO2|2026	ENO2|2026	1.50643	526	349.17	1.20729	4.1495
164	10133	SLC22A18|5002	SLC22A18|5002	1.50643	526	349.17	1.35603	4.1495
165	11386	TMEM87B|84910	TMEM87B|84910	1.50643	526	349.17	1.22223	4.1495
166	159	ACVR1|90	ACVR1|90	1.50356	525	349.17	1.24895	4.1495
167	1064	BMP1|649	BMP1|649	1.5007	524	349.17	1.38136	5.43738
168	2584	COL5A1|1289	COL5A1|1289	1.5007	524	349.17	1.65794	5.43738
169	5699	KIAA1715|80856	KIAA1715|80856	1.5007	524	349.17	1.30646	5.43738
170	8079	PGAM1|5223	PGAM1|5223	1.5007	524	349.17	1.23856	5.43738
171	12338	YWHAQ|10971	YWHAQ|10971	1.5007	524	349.17	1.28544	5.43738
172	3540	ELL2|22936	ELL2|22936	1.49784	523	349.17	1.34264	5.43738
173	8267	PLAT|5327	PLAT|5327	1.49497	522	349.17	1.11262	5.43738
174	10787	SULF1|23213	SULF1|23213	1.49211	521	349.17	1.68131	5.43738
175	290	AHNAK2|113146	AHNAK2|113146	1.48638	519	349.17	1.67179	5.43738
176	471	ANKRD9|122416	ANKRD9|122416	1.48638	519	349.17	1.43081	5.43738
177	9642	S100A16|140576	S100A16|140576	1.48352	518	349.17	1.47596	5.43738
178	9964	SFXN3|81855	SFXN3|81855	1.48352	518	349.17	1.2966	5.43738
179	177	ADAMTS12|81792	ADAMTS12|81792	1.47779	516	349.17	2.00254	5.43738
180	2195	CDCP1|64866	CDCP1|64866	1.47779	516	349.17	1.35628	5.43738
181	4145	FHAD1|114827	FHAD1|114827	1.47779	516	349.17	1.38456	5.43738
182	3711	ETV1|2115	ETV1|2115	1.47492	515	349.17	1.35524	5.43738
183	8007	PDLIM7|9260	PDLIM7|9260	1.47492	515	349.17	1.26857	5.43738
184	12202	WDR54|84058	WDR54|84058	1.47492	515	349.17	1.36652	5.43738
185	2699	CRAT|1384	CRAT|1384	1.47206	514	349.17	1.66782	5.43738
186	4283	FRMD6|122786	FRMD6|122786	1.47206	514	349.17	1.54251	5.43738
187	6808	MMP2|4313	MMP2|4313	1.47206	514	349.17	1.67066	5.43738
188	9068	RARRES2|5919	RARRES2|5919	1.47206	514	349.17	1.7217	5.43738
189	1269	C14orf129|51527	C14orf129|51527	1.4692	513	349.17	1.25056	5.43738
190	6137	LOC541471|541471	LOC541471|541471	1.4692	513	349.17	1.29534	5.43738
191	11878	UBE2QL1|134111	UBE2QL1|134111	1.46633	512	349.17	1.51986	5.43738
192	2634	CORIN|10699	CORIN|10699	1.46347	511	349.17	2.2231	5.43738
193	4244	FNTB|2342	FNTB|2342	1.46347	511	349.17	1.13765	5.43738
194	6302	LRRFIP1|9208	LRRFIP1|9208	1.46347	511	349.17	1.30304	5.43738
195	8715	PRSS22|64063	PRSS22|64063	1.46347	511	349.17	2.12827	5.43738
196	895	AVEN|57099	AVEN|57099	1.4606	510	349.17	1.1573	5.43738
197	12098	VLDLR|7436	VLDLR|7436	1.4606	510	349.17	1.4576	5.43738
198	240	AEBP1|165	AEBP1|165	1.45774	509	349.17	1.67316	5.43738
199	4159	FILIP1L|11259	FILIP1L|11259	1.45488	508	349.17	1.64413	5.43738
200	9646	S100A9|6280	S100A9|6280	1.45488	508	349.17	6.16268	5.43738
201	2579	COL3A1|1281	COL3A1|1281	1.45201	507	349.17	1.64274	5.43738
202	5827	KRT17|3872	KRT17|3872	1.45201	507	349.17	1.99454	5.43738
203	11379	TMEM79|84283	TMEM79|84283	1.44629	505	349.17	1.32569	5.43738
204	1252	C13orf1|57213	C13orf1|57213	1.44342	504	349.17	1.25326	5.43738
205	2197	CDH13|1012	CDH13|1012	1.44342	504	349.17	1.71377	5.43738
206	2589	COL6A3|1293	COL6A3|1293	1.44342	504	349.17	1.46364	5.43738
207	3844	FAM129B|64855	FAM129B|64855	1.44342	504	349.17	1.28397	5.43738
208	11433	TNFRSF12A|51330	TNFRSF12A|51330	1.44342	504	349.17	1.36943	5.43738
209	9316	RIPK4|54101	RIPK4|54101	1.44056	503	349.17	1.43052	5.43738
210	6005	LMTK3|114783	LMTK3|114783	1.43769	502	349.17	1.39893	5.43738
211	9707	SC5DL|6309	SC5DL|6309	1.43769	502	349.17	1.3012	5.43738
212	1750	C8orf73|642475	C8orf73|642475	1.43197	500	349.17	1.84299	6.68086
213	4641	GPC6|10082	GPC6|10082	1.43197	500	349.17	1.32961	6.68086
214	5900	LCMT2|9836	LCMT2|9836	1.43197	500	349.17	1.14334	6.68086
215	5555	KCTD11|147040	KCTD11|147040	1.4291	499	349.17	1.40272	6.68086
216	9004	RAD23B|5887	RAD23B|5887	1.4291	499	349.17	1.18298	6.68086
217	3297	DSE|29940	DSE|29940	1.42624	498	349.17	1.38022	6.68086
218	8838	PTPN21|11099	PTPN21|11099	1.42051	496	349.17	1.44516	6.68086
219	6883	MRGPRF|116535	MRGPRF|116535	1.41765	495	349.17	1.39507	6.68086
220	11340	TMEM30B|161291	TMEM30B|161291	1.41765	495	349.17	1.24395	6.68086
221	11540	TPST2|8459	TPST2|8459	1.41765	495	349.17	1.22394	6.68086
222	2576	COL1A2|1278	COL1A2|1278	1.41478	494	349.17	1.68297	6.68086
223	4006	FAP|2191	FAP|2191	1.41192	493	349.17	1.64591	6.68086
224	11584	TRIB3|57761	TRIB3|57761	1.41192	493	349.17	1.50538	6.68086
225	2815	CTSK|1513	CTSK|1513	1.40905	492	349.17	1.6141	6.68086
226	7498	NPAS2|4862	NPAS2|4862	1.40905	492	349.17	1.51186	6.68086
227	4249	FOSL2|2355	FOSL2|2355	1.40619	491	349.17	1.39009	6.68086
228	7905	PCDH7|5099	PCDH7|5099	1.40333	490	349.17	1.55258	6.68086
229	9022	RAI14|26064	RAI14|26064	1.40046	489	349.17	1.44543	6.68086
230	11401	TMOD3|29766	TMOD3|29766	1.40046	489	349.17	1.24369	6.68086
231	9762	SDCBP2|27111	SDCBP2|27111	1.3976	488	349.17	2.00513	6.68086
232	10431	SNTB1|6641	SNTB1|6641	1.3976	488	349.17	1.4069	6.68086
233	2575	COL1A1|1277	COL1A1|1277	1.39473	487	349.17	1.67187	6.68086
234	2902	CYP51A1|1595	CYP51A1|1595	1.39473	487	349.17	1.22512	6.68086
235	3583	ENO1|2023	ENO1|2023	1.39473	487	349.17	1.30207	6.68086
236	3718	EVC|2121	EVC|2121	1.39473	487	349.17	1.40035	6.68086
237	5133	HSPA6|3310	HSPA6|3310	1.39473	487	349.17	1.24954	6.68086
238	2812	CTSD|1509	CTSD|1509	1.39187	486	349.17	1.41356	6.68086
239	10194	SLC2A1|6513	SLC2A1|6513	1.39187	486	349.17	1.53019	6.68086
240	11160	TIMP3|7078	TIMP3|7078	1.39187	486	349.17	1.77183	6.68086
241	1131	BTBD11|121551	BTBD11|121551	1.38901	485	349.17	2.04645	6.68086
242	8577	PPP2R5E|5529	PPP2R5E|5529	1.38901	485	349.17	1.23476	6.68086
243	11867	UBE2J1|51465	UBE2J1|51465	1.38901	485	349.17	1.14934	6.68086
244	355	ALDOA|226	ALDOA|226	1.38614	484	349.17	1.3787	6.68086
245	5074	HOXD8|3234	HOXD8|3234	1.38614	484	349.17	1.34195	6.68086
246	2722	CRISPLD2|83716	CRISPLD2|83716	1.38328	483	349.17	1.41989	6.68086
247	3735	EXOC5|10640	EXOC5|10640	1.38328	483	349.17	1.2446	6.68086
248	4208	FLNB|2317	FLNB|2317	1.38328	483	349.17	1.28067	6.68086
249	6877	MRC1|4360	MRC1|4360	1.38328	483	349.17	1.54131	6.68086
250	9545	RPS6KA2|6196	RPS6KA2|6196	1.38328	483	349.17	1.55238	6.68086
251	12251	WNT2|7472	WNT2|7472	1.38328	483	349.17	1.61777	6.68086
252	5199	IER5L|389792	IER5L|389792	1.38041	482	349.17	1.54018	6.68086
253	1920	CBWD2|150472	CBWD2|150472	1.37755	481	349.17	1.18608	6.68086
254	2886	CYFIP1|23191	CYFIP1|23191	1.37755	481	349.17	1.12909	6.68086
255	4942	HIATL2|84278	HIATL2|84278	1.37755	481	349.17	1.18663	6.68086
256	5499	JUB|84962	JUB|84962	1.37755	481	349.17	1.20901	6.68086
257	8604	PRDM1|639	PRDM1|639	1.37755	481	349.17	1.34964	6.68086
258	171	ADAM19|8728	ADAM19|8728	1.37469	480	349.17	1.28614	6.68086
259	1841	CAMK2N1|55450	CAMK2N1|55450	1.37469	480	349.17	1.59364	6.68086
260	5138	HSPB1|3315	HSPB1|3315	1.37469	480	349.17	1.36411	6.68086
261	5431	ITGA2|3673	ITGA2|3673	1.37182	479	349.17	1.26112	6.68086
262	8396	PNP|4860	PNP|4860	1.37182	479	349.17	1.25097	6.68086
263	10013	SH3RF3|344558	SH3RF3|344558	1.37182	479	349.17	1.34978	6.68086
264	11514	TPBG|7162	TPBG|7162	1.37182	479	349.17	1.3913	6.68086
265	2810	CTSB|1508	CTSB|1508	1.36896	478	349.17	1.25154	6.68086
266	4948	HIF1A|3091	HIF1A|3091	1.36896	478	349.17	1.34413	6.68086
267	154	ACTR3|10096	ACTR3|10096	1.3661	477	349.17	1.17624	9.57521
268	607	ARHGAP18|93663	ARHGAP18|93663	1.3661	477	349.17	1.23349	9.57521
269	7413	NIPAL2|79815	NIPAL2|79815	1.3661	477	349.17	1.49955	9.57521
270	3768	F3|2152	F3|2152	1.36323	476	349.17	1.48157	9.57521
271	2384	CHP|11261	CHP|11261	1.36037	475	349.17	1.22004	9.57521
272	2420	CISH|1154	CISH|1154	1.36037	475	349.17	1.41223	9.57521
273	9272	RHOA|387	RHOA|387	1.36037	475	349.17	1.2057	9.57521
274	405	AMPH|273	AMPH|273	1.3575	474	349.17	1.34663	9.57521
275	1853	CAP1|10487	CAP1|10487	1.3575	474	349.17	1.21753	9.57521
276	7781	P2RY2|5029	P2RY2|5029	1.3575	474	349.17	1.98755	9.57521
277	125	ACOX3|8310	ACOX3|8310	1.35464	473	349.17	1.35496	9.57521
278	809	ATP13A2|23400	ATP13A2|23400	1.35464	473	349.17	1.30591	9.57521
279	3607	EPAS1|2034	EPAS1|2034	1.35464	473	349.17	1.21877	9.57521
280	5859	LAMB2|3913	LAMB2|3913	1.35464	473	349.17	1.15713	9.57521
281	8995	RAC1|5879	RAC1|5879	1.35464	473	349.17	1.21446	9.57521
282	12600	ZNF264|9422	ZNF264|9422	1.35464	473	349.17	1.20655	9.57521
283	1313	C15orf52|388115	C15orf52|388115	1.35178	472	349.17	1.46261	9.57521
284	7584	NT5E|4907	NT5E|4907	1.35178	472	349.17	1.35582	9.57521
285	12300	XYLT1|64131	XYLT1|64131	1.35178	472	349.17	1.40158	9.57521
286	1549	C21orf7|56911	C21orf7|56911	1.34891	471	349.17	1.37582	9.57521
287	6245	LRP10|26020	LRP10|26020	1.34891	471	349.17	1.32049	9.57521
288	7588	NTM|50863	NTM|50863	1.34891	471	349.17	1.84852	9.57521
289	8815	PTHLH|5744	PTHLH|5744	1.34891	471	349.17	0.331707	9.57521
290	10131	SLC22A15|55356	SLC22A15|55356	1.34891	471	349.17	1.14064	9.57521
291	3918	FAM26E|254228	FAM26E|254228	1.34605	470	349.17	1.52373	9.57521
292	7891	PBX3|5090	PBX3|5090	1.34605	470	349.17	1.21758	9.57521
293	10085	SKAP2|8935	SKAP2|8935	1.34318	469	349.17	1.3195	9.57521
294	11522	TPM1|7168	TPM1|7168	1.34318	469	349.17	1.30828	9.57521
295	3335	DUSP3|1845	DUSP3|1845	1.34032	468	349.17	1.20321	9.57521
296	7672	OAZ3|51686	OAZ3|51686	1.34032	468	349.17	2.10527	9.57521
297	11390	TMEM91|641649	TMEM91|641649	1.34032	468	349.17	1.17174	9.57521
298	703	ARPC2|10109	ARPC2|10109	1.33746	467	349.17	1.14567	9.57521
299	7072	MXRA5|25878	MXRA5|25878	1.33746	467	349.17	1.4853	9.57521
300	395	AMIGO2|347902	AMIGO2|347902	1.33459	466	349.17	1.44847	9.57521
301	2455	CLEC11A|6320	CLEC11A|6320	1.33173	465	349.17	1.4638	9.57521
302	3705	ETFDH|2110	ETFDH|2110	1.33173	465	349.17	1.14705	9.57521
303	5105	HSD17B6|8630	HSD17B6|8630	1.33173	465	349.17	1.55094	9.57521
304	5483	JHDM1D|80853	JHDM1D|80853	1.33173	465	349.17	1.35342	9.57521
305	8054	PEX13|5194	PEX13|5194	1.33173	465	349.17	1.17727	9.57521
306	11168	TJP1|7082	TJP1|7082	1.33173	465	349.17	1.21528	9.57521
307	1306	C15orf38|348110	C15orf38|348110	1.32886	464	349.17	1.34217	9.57521
308	2386	CHRD|8646	CHRD|8646	1.326	463	349.17	1.3336	9.57521
309	3132	DIAPH3|81624	DIAPH3|81624	1.326	463	349.17	1.28832	9.57521
310	3167	DLST|1743	DLST|1743	1.326	463	349.17	1.13517	9.57521
311	10092	SLAIN2|57606	SLAIN2|57606	1.326	463	349.17	1.20238	9.57521
312	11026	TDRKH|11022	TDRKH|11022	1.326	463	349.17	1.33374	9.57521
313	12083	VDR|7421	VDR|7421	1.326	463	349.17	1.25963	9.57521
314	3771	FA2H|79152	FA2H|79152	1.32314	462	349.17	0.874234	9.57521
315	6478	MAP7|9053	MAP7|9053	1.32314	462	349.17	1.25139	9.57521
316	8654	PRKG1|5592	PRKG1|5592	1.32314	462	349.17	1.59747	9.57521
317	9084	RASGRF2|5924	RASGRF2|5924	1.32314	462	349.17	1.43693	9.57521
318	11893	UBL3|5412	UBL3|5412	1.32314	462	349.17	1.14018	9.57521
319	168	ADAM12|8038	ADAM12|8038	1.32027	461	349.17	1.50016	9.57521
320	5472	JAG1|182	JAG1|182	1.32027	461	349.17	1.41362	9.57521
321	5495	JPH2|57158	JPH2|57158	1.32027	461	349.17	1.71693	9.57521
322	11300	TMEM184A|202915	TMEM184A|202915	1.32027	461	349.17	1.58254	9.57521
323	3678	ERMP1|79956	ERMP1|79956	1.31741	460	349.17	1.33798	9.57521
324	3691	ESM1|11082	ESM1|11082	1.31741	460	349.17	1.43126	9.57521
325	5708	KIAA1919|91749	KIAA1919|91749	1.31741	460	349.17	1.29879	9.57521
326	6415	MALL|7851	MALL|7851	1.31741	460	349.17	1.4612	9.57521
327	8350	PLXDC1|57125	PLXDC1|57125	1.31741	460	349.17	1.52853	9.57521
328	701	ARPC1A|10552	ARPC1A|10552	1.31454	459	349.17	1.21793	9.57521
329	7280	NDUFA4L2|56901	NDUFA4L2|56901	1.31454	459	349.17	1.98307	9.57521
330	6	?|653553	?|653553	1.31168	458	349.17	1.34621	9.57521
331	2495	CLSTN2|64084	CLSTN2|64084	1.31168	458	349.17	1.17381	9.57521
332	8935	RAB1A|5861	RAB1A|5861	1.30882	457	349.17	1.17217	9.57521
333	238	ADSSL1|122622	ADSSL1|122622	1.30309	455	349.17	1.69739	9.57521
334	8564	PPP2CB|5516	PPP2CB|5516	1.30309	455	349.17	1.23217	9.57521
335	2580	COL4A1|1282	COL4A1|1282	1.30022	454	349.17	1.41235	9.57521
336	3579	ENDOD1|23052	ENDOD1|23052	1.30022	454	349.17	1.22257	9.57521
337	8852	PTPRE|5791	PTPRE|5791	1.30022	454	349.17	1.26082	9.57521
338	9305	RIN2|54453	RIN2|54453	1.30022	454	349.17	1.28589	9.57521
339	2252	CDYL2|124359	CDYL2|124359	1.29736	453	349.17	1.52118	9.57521
340	7758	OTUB2|78990	OTUB2|78990	1.29736	453	349.17	1.53601	9.57521
341	2568	COL10A1|1300	COL10A1|1300	1.2945	452	349.17	1.89465	9.57521
342	4395	GARS|2617	GARS|2617	1.2945	452	349.17	1.23664	9.57521
343	11877	UBE2Q2|92912	UBE2Q2|92912	1.2945	452	349.17	1.24214	9.57521
344	113	ACO1|48	ACO1|48	1.29163	451	349.17	1.21024	9.57521
345	3954	FAM63B|54629	FAM63B|54629	1.29163	451	349.17	1.47676	9.57521
346	142	ACTB|60	ACTB|60	1.28877	450	349.17	1.2148	9.57521
347	151	ACTR2|10097	ACTR2|10097	1.28877	450	349.17	1.21141	9.57521
348	423	ANGPTL2|23452	ANGPTL2|23452	1.28877	450	349.17	1.58115	9.57521
349	2421	CITED2|10370	CITED2|10370	1.28877	450	349.17	1.34515	9.57521
350	3275	DPP4|1803	DPP4|1803	1.28877	450	349.17	1.29657	9.57521
351	5253	IGSF21|84966	IGSF21|84966	1.28877	450	349.17	1.42026	9.57521
352	7323	NEDD4|4734	NEDD4|4734	1.28877	450	349.17	1.46458	9.57521
353	989	BCAT1|586	BCAT1|586	1.2859	449	349.17	1.16547	9.57521
354	2777	CSTB|1476	CSTB|1476	1.2859	449	349.17	1.50601	9.57521
355	8932	RAB15|376267	RAB15|376267	1.2859	449	349.17	1.30828	9.57521
356	11865	UBE2H|7328	UBE2H|7328	1.2859	449	349.17	1.10196	9.57521
357	4151	FHOD1|29109	FHOD1|29109	1.28304	448	349.17	1.38269	9.57521
358	6356	LYPD1|116372	LYPD1|116372	1.28304	448	349.17	1.15873	9.57521
359	6966	MRVI1|10335	MRVI1|10335	1.28304	448	349.17	1.6178	9.57521
360	10557	SPOCK1|6695	SPOCK1|6695	1.28304	448	349.17	1.49023	9.57521
361	2112	CD300A|11314	CD300A|11314	1.28018	447	349.17	1.22585	9.57521
362	4098	FCGR2B|2213	FCGR2B|2213	1.28018	447	349.17	1.4715	9.57521
363	4371	GALNT10|55568	GALNT10|55568	1.28018	447	349.17	1.3656	9.57521
364	5188	IDH3A|3419	IDH3A|3419	1.28018	447	349.17	1.2286	9.57521
365	5465	ITPRIPL2|162073	ITPRIPL2|162073	1.28018	447	349.17	1.39073	9.57521
366	2624	COPZ2|51226	COPZ2|51226	1.27731	446	349.17	1.21526	12.5939
367	2756	CSNK1A1|1452	CSNK1A1|1452	1.27731	446	349.17	1.15771	12.5939
368	3452	EGFR|1956	EGFR|1956	1.27731	446	349.17	0.644655	12.5939
369	4841	HAS3|3038	HAS3|3038	1.27731	446	349.17	0.815455	12.5939
370	12253	WNT5A|7474	WNT5A|7474	1.27731	446	349.17	1.10984	12.5939
371	12718	ZNF467|168544	ZNF467|168544	1.27731	446	349.17	1.22045	12.5939
372	263	AGFG1|3267	AGFG1|3267	1.27445	445	349.17	1.22435	12.5939
373	1748	C8orf58|541565	C8orf58|541565	1.27445	445	349.17	1.32714	12.5939
374	5064	HOXB2|3212	HOXB2|3212	1.27445	445	349.17	1.36833	12.5939
375	8695	PRR16|51334	PRR16|51334	1.27445	445	349.17	1.48142	12.5939
376	9636	RYBP|23429	RYBP|23429	1.27445	445	349.17	1.1968	12.5939
377	9973	SGK223|157285	SGK223|157285	1.27445	445	349.17	1.32855	12.5939
378	2256	CEACAM6|4680	CEACAM6|4680	1.27302	444.5	349.17	3.36123	12.5939
379	10707	STC1|6781	STC1|6781	1.27159	444	349.17	1.28691	12.5939
380	8784	PSPH|5723	PSPH|5723	1.26872	443	349.17	1.20679	12.5939
381	8945	RAB27B|5874	RAB27B|5874	1.26872	443	349.17	1.36637	12.5939
382	2398	CHSY3|337876	CHSY3|337876	1.26586	442	349.17	1.3714	12.5939
383	6248	LRP1|4035	LRP1|4035	1.26586	442	349.17	1.36171	12.5939
384	7987	PDGFRB|5159	PDGFRB|5159	1.26586	442	349.17	1.47786	12.5939
385	10856	SYT17|51760	SYT17|51760	1.26586	442	349.17	1.47753	12.5939
386	11080	TGFBR1|7046	TGFBR1|7046	1.26586	442	349.17	1.1855	12.5939
387	308	AK3L1|205	AK3L1|205	1.26299	441	349.17	1.4367	12.5939
388	3204	DNAJC1|64215	DNAJC1|64215	1.26299	441	349.17	1.21351	12.5939
389	5158	HUS1|3364	HUS1|3364	1.26299	441	349.17	1.27246	12.5939
390	9644	S100A4|6275	S100A4|6275	1.26299	441	349.17	1.1828	12.5939
391	10197	SLC2A5|6518	SLC2A5|6518	1.26299	441	349.17	1.69655	12.5939
392	10621	SRPX2|27286	SRPX2|27286	1.26299	441	349.17	1.60606	12.5939
393	11130	THY1|7070	THY1|7070	1.26299	441	349.17	1.37102	12.5939
394	11935	UFSP2|55325	UFSP2|55325	1.26299	441	349.17	1.1232	12.5939
395	12178	WDR1|9948	WDR1|9948	1.26299	441	349.17	1.18284	12.5939
396	7145	NAALADL2|254827	NAALADL2|254827	1.26013	440	349.17	1.3677	12.5939
397	10180	SLC26A6|65010	SLC26A6|65010	1.26013	440	349.17	1.39168	12.5939
398	11257	TMEM131|23505	TMEM131|23505	1.26013	440	349.17	1.15907	12.5939
399	597	ARFIP1|27236	ARFIP1|27236	1.25727	439	349.17	1.12335	12.5939
400	1448	C1orf113|79729	C1orf113|79729	1.25727	439	349.17	1.29456	12.5939
401	3892	FAM188A|80013	FAM188A|80013	1.25727	439	349.17	1.35938	12.5939
402	10775	STXBP5|134957	STXBP5|134957	1.25727	439	349.17	1.38145	12.5939
403	11905	UBR1|197131	UBR1|197131	1.25727	439	349.17	1.28485	12.5939
404	134	ACSL1|2180	ACSL1|2180	1.2544	438	349.17	1.39572	12.5939
405	1161	BZW1|9689	BZW1|9689	1.2544	438	349.17	1.25354	12.5939
406	9614	RTN4|57142	RTN4|57142	1.2544	438	349.17	1.14432	12.5939
407	11103	THBS1|7057	THBS1|7057	1.2544	438	349.17	1.35056	12.5939
408	148	ACTR10|55860	ACTR10|55860	1.25154	437	349.17	1.13937	12.5939
409	5841	KYNU|8942	KYNU|8942	1.25154	437	349.17	2.53114	12.5939
410	5907	LDHA|3939	LDHA|3939	1.25154	437	349.17	1.23711	12.5939
411	8639	PRKAR2A|5576	PRKAR2A|5576	1.25154	437	349.17	1.2266	12.5939
412	853	ATP6V1C2|245973	ATP6V1C2|245973	1.24867	436	349.17	1.37512	12.5939
413	2240	CDKN2B|1030	CDKN2B|1030	1.24867	436	349.17	1.41668	12.5939
414	5425	ITFG1|81533	ITFG1|81533	1.24867	436	349.17	1.21206	12.5939
415	6995	MT1X|4501	MT1X|4501	1.24867	436	349.17	1.21069	12.5939
416	945	BAIAP2L1|55971	BAIAP2L1|55971	1.24581	435	349.17	1.21263	12.5939
417	1039	BICC1|80114	BICC1|80114	1.24581	435	349.17	1.45668	12.5939
418	3588	ENOX1|55068	ENOX1|55068	1.24581	435	349.17	1.35824	12.5939
419	4377	GALNT3|2591	GALNT3|2591	1.24581	435	349.17	1.10322	12.5939
420	589	ARF4|378	ARF4|378	1.24295	434	349.17	1.1454	12.5939
421	4100	FCGR3A|2214	FCGR3A|2214	1.24295	434	349.17	1.24437	12.5939
422	11102	THBD|7056	THBD|7056	1.24295	434	349.17	1.43504	12.5939
423	3336	DUSP4|1846	DUSP4|1846	1.24008	433	349.17	1.04935	12.5939
424	5580	KDM3A|55818	KDM3A|55818	1.24008	433	349.17	1.08438	12.5939
425	7222	NCF2|4688	NCF2|4688	1.24008	433	349.17	1.29843	12.5939
426	12245	WISP1|8840	WISP1|8840	1.24008	433	349.17	1.03139	12.5939
427	5432	ITGA3|3675	ITGA3|3675	1.23722	432	349.17	1.29261	12.5939
428	6210	LOXL3|84695	LOXL3|84695	1.23722	432	349.17	1.23579	12.5939
429	6463	MAP3K5|4217	MAP3K5|4217	1.23722	432	349.17	1.41586	12.5939
430	841	ATP6AP2|10159	ATP6AP2|10159	1.23435	431	349.17	1.15359	12.5939
431	1940	CCDC102B|79839	CCDC102B|79839	1.23435	431	349.17	1.23216	12.5939
432	2101	CD209|30835	CD209|30835	1.23435	431	349.17	1.02703	12.5939
433	4298	FTL|2512	FTL|2512	1.23435	431	349.17	1.17488	12.5939
434	5429	ITGA11|22801	ITGA11|22801	1.23435	431	349.17	1.84893	12.5939
435	5811	KPNA3|3839	KPNA3|3839	1.23435	431	349.17	1.20959	12.5939
436	12164	WBP4|11193	WBP4|11193	1.23435	431	349.17	1.18963	12.5939
437	702	ARPC1B|10095	ARPC1B|10095	1.23149	430	349.17	1.3066	12.5939
438	7165	NAMPT|10135	NAMPT|10135	1.23149	430	349.17	1.65971	12.5939
439	7603	NUDCD3|23386	NUDCD3|23386	1.23149	430	349.17	1.19218	12.5939
440	8812	PTGR1|22949	PTGR1|22949	1.23149	430	349.17	1.35399	12.5939
441	9263	RGS4|5999	RGS4|5999	1.23149	430	349.17	1.68486	12.5939
442	9878	SERINC2|347735	SERINC2|347735	1.23149	430	349.17	1.47376	12.5939
443	10270	SLC46A3|283537	SLC46A3|283537	1.23149	430	349.17	1.34863	12.5939
444	15	AAGAB|79719	AAGAB|79719	1.22863	429	349.17	1.12982	12.5939
445	5322	ING2|3622	ING2|3622	1.22863	429	349.17	1.14667	12.5939
446	5345	INSIG1|3638	INSIG1|3638	1.22863	429	349.17	1.20442	12.5939
447	7039	MTMR9|66036	MTMR9|66036	1.22863	429	349.17	1.34694	12.5939
448	8851	PTPRD|5789	PTPRD|5789	1.22863	429	349.17	1.49192	12.5939
449	12739	ZNF503|84858	ZNF503|84858	1.22863	429	349.17	1.33098	12.5939
450	3885	FAM176A|84141	FAM176A|84141	1.22576	428	349.17	1.62388	12.5939
451	4473	GGCX|2677	GGCX|2677	1.22576	428	349.17	1.22327	12.5939
452	6036	LOC100134229|100134229	LOC100134229|100134229	1.22576	428	349.17	1.58837	12.5939
453	7054	MUC1|4582	MUC1|4582	1.22576	428	349.17	1.52328	12.5939
454	8824	PTP4A1|7803	PTP4A1|7803	1.22576	428	349.17	1.39289	12.5939
455	9336	RND3|390	RND3|390	1.22576	428	349.17	1.31385	12.5939
456	9934	SFN|2810	SFN|2810	1.22576	428	349.17	1.61245	12.5939
457	5535	KCNE4|23704	KCNE4|23704	1.2229	427	349.17	1.30322	12.5939
458	6732	MICAL2|9645	MICAL2|9645	1.2229	427	349.17	1.37082	12.5939
459	1644	C5AR1|728	C5AR1|728	1.22003	426	349.17	1.18115	12.5939
460	2173	CDC42BPB|9578	CDC42BPB|9578	1.22003	426	349.17	1.12059	12.5939
461	4099	FCGR2C|9103	FCGR2C|9103	1.22003	426	349.17	1.56281	12.5939
462	4315	FUT11|170384	FUT11|170384	1.22003	426	349.17	1.23142	12.5939
463	5953	LILRA2|11027	LILRA2|11027	1.22003	426	349.17	1.29223	12.5939
464	12772	ZNF552|79818	ZNF552|79818	1.22003	426	349.17	1.41364	12.5939
465	378	ALOX15B|247	ALOX15B|247	1.21717	425	349.17	2.73097	12.5939
466	2816	CTSL1|1514	CTSL1|1514	1.21717	425	349.17	1.28475	12.5939
467	8937	RAB20|55647	RAB20|55647	1.21717	425	349.17	1.22237	12.5939
468	12438	ZEB2|9839	ZEB2|9839	1.21717	425	349.17	1.25634	12.5939
469	468	ANKRD57|65124	ANKRD57|65124	1.21431	424	349.17	1.26002	12.5939
470	2530	CNN3|1266	CNN3|1266	1.21431	424	349.17	1.2394	12.5939
471	4975	HIVEP2|3097	HIVEP2|3097	1.21431	424	349.17	1.20545	12.5939
472	10920	TARS|6897	TARS|6897	1.21431	424	349.17	1.37574	12.5939
473	486	ANPEP|290	ANPEP|290	1.21144	423	349.17	1.52129	12.5939
474	6342	LUM|4060	LUM|4060	1.21144	423	349.17	1.50372	12.5939
475	9995	SH2D4A|63898	SH2D4A|63898	1.21144	423	349.17	1.4393	12.5939
476	11620	TRIM62|55223	TRIM62|55223	1.21144	423	349.17	1.44779	12.5939
477	2668	CPEB4|80315	CPEB4|80315	1.20858	422	349.17	1.2485	12.5939
478	6446	MAP2K1|5604	MAP2K1|5604	1.20858	422	349.17	1.14939	12.5939
479	5935	LGALS3|3958	LGALS3|3958	1.20571	421	349.17	1.029	12.5939
480	8142	PHLDA2|7262	PHLDA2|7262	1.20571	421	349.17	1.32194	12.5939
481	11769	TUBA4A|7277	TUBA4A|7277	1.20571	421	349.17	1.37876	12.5939
482	3411	EDNRA|1909	EDNRA|1909	1.20285	420	349.17	1.35186	12.5939
483	6800	MMP14|4323	MMP14|4323	1.20285	420	349.17	1.28871	12.5939
484	8104	PGRMC2|10424	PGRMC2|10424	1.20285	420	349.17	1.1125	12.5939
485	9428	RORA|6095	RORA|6095	1.20285	420	349.17	1.31362	12.5939
486	10372	SMURF1|57154	SMURF1|57154	1.20285	420	349.17	1.23533	12.5939
487	11654	TRPC6|7225	TRPC6|7225	1.20285	420	349.17	1.49672	12.5939
488	1382	C17orf91|84981	C17orf91|84981	1.19999	419	349.17	1.24962	12.5939
489	6982	MSR1|4481	MSR1|4481	1.19999	419	349.17	1.30994	12.5939
490	8023	PDZD2|23037	PDZD2|23037	1.19999	419	349.17	1.5472	12.5939
491	11430	TNFRSF10D|8793	TNFRSF10D|8793	1.19999	419	349.17	1.47094	12.5939
492	12765	ZNF544|27300	ZNF544|27300	1.19999	419	349.17	1.13198	12.5939
493	4585	GNG12|55970	GNG12|55970	1.19712	418	349.17	1.34745	15.0919
494	5441	ITGAV|3685	ITGAV|3685	1.19712	418	349.17	1.38752	15.0919
495	9856	SEPT10|151011	SEPT10|151011	1.19712	418	349.17	1.22702	15.0919
496	12265	WWC2|80014	WWC2|80014	1.19712	418	349.17	1.50552	15.0919
497	2389	CHST11|50515	CHST11|50515	1.19426	417	349.17	1.42053	15.0919
498	3293	DSC2|1824	DSC2|1824	1.19426	417	349.17	1.21539	15.0919
499	3300	DSP|1832	DSP|1832	1.19426	417	349.17	1.33496	15.0919
500	3347	DYNC1I2|1781	DYNC1I2|1781	1.19426	417	349.17	1.12947	15.0919
501	6865	MPP7|143098	MPP7|143098	1.19426	417	349.17	1.49991	15.0919
502	10439	SNX14|57231	SNX14|57231	1.19426	417	349.17	1.23803	15.0919
503	191	ADAMTSL4|54507	ADAMTSL4|54507	1.1914	416	349.17	1.24903	15.0919
504	1080	BNIP3|664	BNIP3|664	1.1914	416	349.17	1.27518	15.0919
505	3574	EMP2|2013	EMP2|2013	1.1914	416	349.17	1.2888	15.0919
506	3612	EPB41L4B|54566	EPB41L4B|54566	1.1914	416	349.17	1.32042	15.0919
507	4117	FERMT2|10979	FERMT2|10979	1.1914	416	349.17	1.4405	15.0919
508	7904	PCDH1|5097	PCDH1|5097	1.1914	416	349.17	1.22564	15.0919
509	9839	SEMA6B|10501	SEMA6B|10501	1.1914	416	349.17	1.27386	15.0919
510	10791	SULT2B1|6820	SULT2B1|6820	1.1914	416	349.17	1.86955	15.0919
511	8669	PROM2|150696	PROM2|150696	1.18853	415	349.17	1.36427	15.0919
512	9301	RIMKLA|284716	RIMKLA|284716	1.18853	415	349.17	0.933586	15.0919
513	9623	RUNX2|860	RUNX2|860	1.18853	415	349.17	1.46184	15.0919
514	10573	SPRY4|81848	SPRY4|81848	1.18853	415	349.17	1.1599	15.0919
515	11086	TGM2|7052	TGM2|7052	1.18853	415	349.17	1.72503	15.0919
516	388	AMACR|23600	AMACR|23600	1.18567	414	349.17	1.2998	15.0919
517	4217	FLVCR2|55640	FLVCR2|55640	1.18567	414	349.17	1.23507	15.0919
518	11667	TSC22D1|8848	TSC22D1|8848	1.18567	414	349.17	1.22177	15.0919
519	12362	ZBTB38|253461	ZBTB38|253461	1.18567	414	349.17	1.27388	15.0919
520	12566	ZNF211|10520	ZNF211|10520	1.18567	414	349.17	1.26952	15.0919
521	2096	CD163|9332	CD163|9332	1.1828	413	349.17	1.28997	15.0919
522	3346	DYNC1H1|1778	DYNC1H1|1778	1.1828	413	349.17	1.14417	15.0919
523	4168	FKBP14|55033	FKBP14|55033	1.1828	413	349.17	1.22042	15.0919
524	7998	PDK1|5163	PDK1|5163	1.1828	413	349.17	1.18682	15.0919
525	12719	ZNF468|90333	ZNF468|90333	1.1828	413	349.17	1.15696	15.0919
526	1902	CATSPER2P1|440278	CATSPER2P1|440278	1.17994	412	349.17	1.23102	15.0919
527	11511	TP53TG1|11257	TP53TG1|11257	1.17994	412	349.17	1.54556	15.0919
528	12266	WWC3|55841	WWC3|55841	1.17994	412	349.17	1.28212	15.0919
529	3095	DHCR24|1718	DHCR24|1718	1.17708	411	349.17	1.49484	15.0919
530	6413	MAL2|114569	MAL2|114569	1.17708	411	349.17	1.26802	15.0919
531	6996	MT2A|4502	MT2A|4502	1.17708	411	349.17	1.5022	15.0919
532	7592	NUAK1|9891	NUAK1|9891	1.17708	411	349.17	1.3538	15.0919
533	4434	GCHFR|2644	GCHFR|2644	1.17421	410	349.17	1.32622	15.0919
534	5283	IL1B|3553	IL1B|3553	1.17421	410	349.17	1.37317	15.0919
535	8632	PRKAB2|5565	PRKAB2|5565	1.17421	410	349.17	1.32983	15.0919
536	8818	PTK6|5753	PTK6|5753	1.17421	410	349.17	2.07043	15.0919
537	12110	VPS24|51652	VPS24|51652	1.17421	410	349.17	1.13337	15.0919
538	279	AGRN|375790	AGRN|375790	1.17135	409	349.17	1.33318	15.0919
539	4894	HEATR3|55027	HEATR3|55027	1.17135	409	349.17	1.15632	15.0919
540	8545	PPP1R13L|10848	PPP1R13L|10848	1.17135	409	349.17	1.35064	15.0919
541	2525	CNIH|10175	CNIH|10175	1.16848	408	349.17	1.17392	15.0919
542	4014	FASN|2194	FASN|2194	1.16848	408	349.17	1.47892	15.0919
543	4522	GLI3|2737	GLI3|2737	1.16848	408	349.17	1.34093	15.0919
544	7487	NOSTRIN|115677	NOSTRIN|115677	1.16848	408	349.17	1.52841	15.0919
545	11467	TNS4|84951	TNS4|84951	1.16848	408	349.17	1.91039	15.0919
546	4097	FCGR2A|2212	FCGR2A|2212	1.16562	407	349.17	1.18176	15.0919
547	6467	MAP3K9|4293	MAP3K9|4293	1.16562	407	349.17	1.22377	15.0919
548	8208	PIK3R6|146850	PIK3R6|146850	1.16562	407	349.17	1.44367	15.0919
549	10275	SLC4A2|6522	SLC4A2|6522	1.16562	407	349.17	1.19518	15.0919
550	10694	STARD4|134429	STARD4|134429	1.16562	407	349.17	1.15464	15.0919
551	12430	ZDHHC3|51304	ZDHHC3|51304	1.16562	407	349.17	1.08292	15.0919
552	1066	BMP4|652	BMP4|652	1.16276	406	349.17	1.95226	15.0919
553	2957	DCAF4|26094	DCAF4|26094	1.16276	406	349.17	1.25038	15.0919
554	3575	EMP3|2014	EMP3|2014	1.16276	406	349.17	1.1792	15.0919
555	3905	FAM198B|51313	FAM198B|51313	1.16276	406	349.17	1.46302	15.0919
556	5686	KIAA1539|80256	KIAA1539|80256	1.16276	406	349.17	1.26138	15.0919
557	7916	PCDHGA12|26025	PCDHGA12|26025	1.16276	406	349.17	1.52228	15.0919
558	9645	S100A6|6277	S100A6|6277	1.16276	406	349.17	1.2553	15.0919
559	9696	SATB2|23314	SATB2|23314	1.16276	406	349.17	1.24209	15.0919
560	495	ANXA3|306	ANXA3|306	1.15989	405	349.17	1.29951	15.0919
561	4674	GPR176|11245	GPR176|11245	1.15989	405	349.17	1.31745	15.0919
562	5960	LIMCH1|22998	LIMCH1|22998	1.15989	405	349.17	1.273	15.0919
563	9180	RDH10|157506	RDH10|157506	1.15989	405	349.17	1.23917	15.0919
564	124	ACOX2|8309	ACOX2|8309	1.15703	404	349.17	1.47754	15.0919
565	2319	CFH|3075	CFH|3075	1.15703	404	349.17	1.28272	15.0919
566	3330	DUSP1|1843	DUSP1|1843	1.15703	404	349.17	1.20185	15.0919
567	4579	GNB2|2783	GNB2|2783	1.15703	404	349.17	1.19076	15.0919
568	6429	MAN2B2|23324	MAN2B2|23324	1.15703	404	349.17	1.2527	15.0919
569	10564	SPPL2A|84888	SPPL2A|84888	1.15703	404	349.17	1.20475	15.0919
570	11358	TMEM51|55092	TMEM51|55092	1.15703	404	349.17	1.30767	15.0919
571	12089	VGLL3|389136	VGLL3|389136	1.15703	404	349.17	1.36934	15.0919
572	11575	TRAPPC6B|122553	TRAPPC6B|122553	1.15416	403	349.17	1.13158	15.0919
573	1035	BGN|633	BGN|633	1.1513	402	349.17	1.22959	15.0919
574	5787	KLHL18|23276	KLHL18|23276	1.1513	402	349.17	1.11061	15.0919
575	846	ATP6V0D1|9114	ATP6V0D1|9114	1.14844	401	349.17	1.20094	15.0919
576	1076	BNC2|54796	BNC2|54796	1.14844	401	349.17	1.34034	15.0919
577	2913	CYTSB|92521	CYTSB|92521	1.14844	401	349.17	1.2761	15.0919
578	5285	IL1RAP|3556	IL1RAP|3556	1.14844	401	349.17	1.29102	15.0919
579	7901	PCDH17|27253	PCDH17|27253	1.14844	401	349.17	1.30382	15.0919
580	8842	PTPN3|5774	PTPN3|5774	1.14844	401	349.17	1.26993	15.0919
581	9718	SCAPER|49855	SCAPER|49855	1.14844	401	349.17	1.26739	15.0919
582	1837	CAMK1D|57118	CAMK1D|57118	1.14557	400	349.17	1.39462	15.0919
583	4224	FMO1|2326	FMO1|2326	1.14557	400	349.17	1.398	15.0919
584	9693	SAT1|6303	SAT1|6303	1.14557	400	349.17	1.52456	15.0919
585	2230	CDK8|1024	CDK8|1024	1.14271	399	349.17	1.17073	15.0919
586	5978	LIPH|200879	LIPH|200879	1.14271	399	349.17	1.32981	15.0919
587	6734	MICALL1|85377	MICALL1|85377	1.14271	399	349.17	1.20447	15.0919
588	10011	SH3PXD2B|285590	SH3PXD2B|285590	1.14271	399	349.17	1.18497	15.0919
589	10511	SPARC|6678	SPARC|6678	1.14271	399	349.17	1.41466	15.0919
590	2767	CSPG5|10675	CSPG5|10675	1.13984	398	349.17	1.47771	15.0919
591	9827	SEMA3C|10512	SEMA3C|10512	1.13984	398	349.17	1.52943	15.0919
592	10233	SLC37A2|219855	SLC37A2|219855	1.13984	398	349.17	1.36802	15.0919
593	10444	SNX19|399979	SNX19|399979	1.13984	398	349.17	1.20139	15.0919
594	2309	CERCAM|51148	CERCAM|51148	1.13698	397	349.17	1.44001	15.0919
595	3462	EHD2|30846	EHD2|30846	1.13698	397	349.17	1.39155	15.0919
596	3791	FAM101B|359845	FAM101B|359845	1.13698	397	349.17	1.39079	15.0919
597	4317	FUT2|2524	FUT2|2524	1.13698	397	349.17	1.41705	15.0919
598	4527	GLIS3|169792	GLIS3|169792	1.13698	397	349.17	1.38522	15.0919
599	12944	ZNF814|730051	ZNF814|730051	1.13698	397	349.17	1.0522	15.0919
600	1616	C3orf54|389119	C3orf54|389119	1.13412	396	349.17	1.21939	15.0919
601	4464	GFOD1|54438	GFOD1|54438	1.13412	396	349.17	1.28219	15.0919
602	5539	KCNJ2|3759	KCNJ2|3759	1.13412	396	349.17	1.25222	15.0919
603	7028	MTMR11|10903	MTMR11|10903	1.13412	396	349.17	1.38839	15.0919
604	8402	PODNL1|79883	PODNL1|79883	1.13412	396	349.17	1.25765	15.0919
605	10134	SLC22A23|63027	SLC22A23|63027	1.13412	396	349.17	1.51945	15.0919
606	8537	PPP1CB|5500	PPP1CB|5500	1.13125	395	349.17	1.19452	15.0919
607	4657	GPR116|221395	GPR116|221395	1.12839	394	349.17	1.33912	15.0919
608	6803	MMP17|4326	MMP17|4326	1.12839	394	349.17	1.24205	15.0919
609	7399	NHSL1|57224	NHSL1|57224	1.12839	394	349.17	1.32634	15.0919
610	8583	PPP4R1|9989	PPP4R1|9989	1.12839	394	349.17	1.13529	15.0919
611	10063	SIPA1L1|26037	SIPA1L1|26037	1.12839	394	349.17	1.23139	15.0919
612	10977	TBX2|6909	TBX2|6909	1.12839	394	349.17	1.18536	15.0919
613	11208	TMC5|79838	TMC5|79838	1.12839	394	349.17	2.63277	15.0919
614	12319	YIPF6|286451	YIPF6|286451	1.12839	394	349.17	1.19487	15.0919
615	1295	C14orf4|64207	C14orf4|64207	1.12552	393	349.17	1.22637	15.0919
616	5664	KIAA1244|57221	KIAA1244|57221	1.12552	393	349.17	1.10869	15.0919
617	6203	LOH3CR2A|29931	LOH3CR2A|29931	1.12552	393	349.17	1.18925	15.0919
618	66	ABHD6|57406	ABHD6|57406	1.12266	392	349.17	1.2226	18.4903
619	591	ARF6|382	ARF6|382	1.12266	392	349.17	1.09567	18.4903
620	880	ATXN1|6310	ATXN1|6310	1.12266	392	349.17	1.29332	18.4903
621	1522	C20orf194|25943	C20orf194|25943	1.12266	392	349.17	1.21777	18.4903
622	3191	DNAJB5|25822	DNAJB5|25822	1.12266	392	349.17	1.18381	18.4903
623	3301	DSTN|11034	DSTN|11034	1.12266	392	349.17	1.2351	18.4903
624	4746	GSS|2937	GSS|2937	1.12266	392	349.17	1.20496	18.4903
625	6246	LRP11|84918	LRP11|84918	1.12266	392	349.17	1.46929	18.4903
626	8554	PPP1R3B|79660	PPP1R3B|79660	1.12266	392	349.17	1.25949	18.4903
627	10626	SRRM3|222183	SRRM3|222183	1.12266	392	349.17	1.12234	18.4903
628	313	AKAP12|9590	AKAP12|9590	1.1198	391	349.17	1.19563	18.4903
629	379	ALOX5AP|241	ALOX5AP|241	1.1198	391	349.17	1.19685	18.4903
630	3973	FAM82A2|55177	FAM82A2|55177	1.1198	391	349.17	1.20472	18.4903
631	5327	INHBB|3625	INHBB|3625	1.1198	391	349.17	1.61337	18.4903
632	8495	PPARG|5468	PPARG|5468	1.1198	391	349.17	1.24895	18.4903
633	9796	SEC23A|10484	SEC23A|10484	1.1198	391	349.17	1.32061	18.4903
634	392	AMFR|267	AMFR|267	1.11693	390	349.17	1.21027	18.4903
635	5493	JOSD2|126119	JOSD2|126119	1.11693	390	349.17	1.3318	18.4903
636	7227	NCKAP1|10787	NCKAP1|10787	1.11693	390	349.17	1.15309	18.4903
637	7263	NDFIP2|54602	NDFIP2|54602	1.11693	390	349.17	1.16167	18.4903
638	9029	RALGAPA2|57186	RALGAPA2|57186	1.11693	390	349.17	1.38284	18.4903
639	9210	RETSAT|54884	RETSAT|54884	1.11693	390	349.17	1.33811	18.4903
640	12849	ZNF654|55279	ZNF654|55279	1.11693	390	349.17	1.16523	18.4903
641	12994	ZSCAN22|342945	ZSCAN22|342945	1.11693	390	349.17	1.19284	18.4903
642	984	BCAR3|8412	BCAR3|8412	1.11407	389	349.17	1.29492	18.4903
643	9403	RNF6|6049	RNF6|6049	1.11407	389	349.17	1.1851	18.4903
644	10037	SHROOM1|134549	SHROOM1|134549	1.11407	389	349.17	1.25672	18.4903
645	1571	C2orf27A|29798	C2orf27A|29798	1.11121	388	349.17	1.25681	18.4903
646	1752	C8orf83|286144	C8orf83|286144	1.11121	388	349.17	1.2251	18.4903
647	4033	FBP1|2203	FBP1|2203	1.11121	388	349.17	1.47979	18.4903
648	6092	LOC284441|284441	LOC284441|284441	1.11121	388	349.17	1.23392	18.4903
649	7745	OSCAR|126014	OSCAR|126014	1.11121	388	349.17	1.21508	18.4903
650	12307	YBX2|51087	YBX2|51087	1.11121	388	349.17	1.17725	18.4903
651	1068	BMP8A|353500	BMP8A|353500	1.10834	387	349.17	1.69233	18.4903
652	1305	C15orf37|283687	C15orf37|283687	1.10834	387	349.17	1.3576	18.4903
653	2046	CCM2|83605	CCM2|83605	1.10834	387	349.17	1.21386	18.4903
654	2588	COL6A2|1292	COL6A2|1292	1.10834	387	349.17	1.35596	18.4903
655	8492	PPAPDC3|84814	PPAPDC3|84814	1.10834	387	349.17	1.08291	18.4903
656	8716	PRSS23|11098	PRSS23|11098	1.10834	387	349.17	1.27726	18.4903
657	9070	RARS2|57038	RARS2|57038	1.10834	387	349.17	1.23217	18.4903
658	10200	SLC2A9|56606	SLC2A9|56606	1.10834	387	349.17	2.12209	18.4903
659	10413	SNRNP27|11017	SNRNP27|11017	1.10834	387	349.17	1.15174	18.4903
660	11590	TRIM16|10626	TRIM16|10626	1.10834	387	349.17	1.28867	18.4903
661	323	AKD1|221264	AKD1|221264	1.10548	386	349.17	1.20504	18.4903
662	1600	C3orf14|57415	C3orf14|57415	1.10548	386	349.17	1.32564	18.4903
663	2663	CPA3|1359	CPA3|1359	1.10548	386	349.17	1.94693	18.4903
664	5466	ITPRIP|85450	ITPRIP|85450	1.10548	386	349.17	1.22693	18.4903
665	6205	LONP2|83752	LONP2|83752	1.10548	386	349.17	1.16248	18.4903
666	7496	NOX4|50507	NOX4|50507	1.10548	386	349.17	1.60151	18.4903
667	8309	PLEKHG2|64857	PLEKHG2|64857	1.10548	386	349.17	1.21102	18.4903
668	8509	PPIC|5480	PPIC|5480	1.10548	386	349.17	1.21378	18.4903
669	863	ATP8B1|5205	ATP8B1|5205	1.10261	385	349.17	1.24973	18.4903
670	2958	DCAF5|8816	DCAF5|8816	1.10261	385	349.17	1.17601	18.4903
671	4122	FEZ2|9637	FEZ2|9637	1.10261	385	349.17	1.13814	18.4903
672	6396	MAFK|7975	MAFK|7975	1.10261	385	349.17	1.27308	18.4903
673	6483	MAPK14|1432	MAPK14|1432	1.10261	385	349.17	1.16395	18.4903
674	8039	PELO|53918	PELO|53918	1.10261	385	349.17	1.15173	18.4903
675	8337	PLN|5350	PLN|5350	1.10261	385	349.17	1.46262	18.4903
676	9548	RPS6KA5|9252	RPS6KA5|9252	1.10261	385	349.17	1.35378	18.4903
677	11408	TMSL3|7117	TMSL3|7117	1.10261	385	349.17	1.2378	18.4903
678	3816	FAM115C|285966	FAM115C|285966	1.09975	384	349.17	1.43319	18.4903
679	5220	IFNAR1|3454	IFNAR1|3454	1.09975	384	349.17	1.11173	18.4903
680	5479	JAM3|83700	JAM3|83700	1.09975	384	349.17	1.05524	18.4903
681	5856	LAMA4|3910	LAMA4|3910	1.09975	384	349.17	1.27266	18.4903
682	9033	RALGPS2|55103	RALGPS2|55103	1.09975	384	349.17	1.26947	18.4903
683	9836	SEMA5A|9037	SEMA5A|9037	1.09975	384	349.17	1.35578	18.4903
684	10979	TBX5|6910	TBX5|6910	1.09975	384	349.17	1.16536	18.4903
685	11121	THRB|7068	THRB|7068	1.09975	384	349.17	1.25288	18.4903
686	11159	TIMP2|7077	TIMP2|7077	1.09975	384	349.17	1.2076	18.4903
687	981	BCAP29|55973	BCAP29|55973	1.09689	383	349.17	1.25218	18.4903
688	5027	HMOX1|3162	HMOX1|3162	1.09689	383	349.17	1.41832	18.4903
689	6071	LOC154761|154761	LOC154761|154761	1.09689	383	349.17	1.4877	18.4903
690	8080	PGAM4|441531	PGAM4|441531	1.09689	383	349.17	1.29918	18.4903
691	8928	RAB11FIP5|26056	RAB11FIP5|26056	1.09689	383	349.17	1.19004	18.4903
692	12901	ZNF749|388567	ZNF749|388567	1.09689	383	349.17	1.17373	18.4903
693	45	ABCC9|10060	ABCC9|10060	1.09402	382	349.17	1.03991	18.4903
694	2523	CNIH3|149111	CNIH3|149111	1.09402	382	349.17	1.43912	18.4903
695	3280	DPY19L1|23333	DPY19L1|23333	1.09402	382	349.17	1.25516	18.4903
696	4121	FEZ1|9638	FEZ1|9638	1.09402	382	349.17	0.977763	18.4903
697	12672	ZNF395|55893	ZNF395|55893	1.09402	382	349.17	1.2151	18.4903
698	3734	EXOC4|60412	EXOC4|60412	1.09116	381	349.17	1.14918	18.4903
699	4220	FMN1|342184	FMN1|342184	1.09116	381	349.17	1.3878	18.4903
700	5298	IL4R|3566	IL4R|3566	1.09116	381	349.17	1.2943	18.4903
701	8231	PITPNM1|9600	PITPNM1|9600	1.09116	381	349.17	1.24767	18.4903
702	11338	TMEM2|23670	TMEM2|23670	1.09116	381	349.17	1.25429	18.4903
703	749	ASNS|440	ASNS|440	1.08829	380	349.17	1.376	18.4903
704	901	AXL|558	AXL|558	1.08829	380	349.17	1.28801	18.4903
705	2797	CTHRC1|115908	CTHRC1|115908	1.08829	380	349.17	1.20552	18.4903
706	12109	VPS18|57617	VPS18|57617	1.08829	380	349.17	1.20848	18.4903
707	488	ANTXR2|118429	ANTXR2|118429	1.08543	379	349.17	1.26802	18.4903
708	4539	GLT8D2|83468	GLT8D2|83468	1.08543	379	349.17	1.30698	18.4903
709	12663	ZNF365|22891	ZNF365|22891	1.08543	379	349.17	1.22603	18.4903
710	291	AHNAK|79026	AHNAK|79026	1.08257	378	349.17	1.26777	18.4903
711	5153	HTRA1|5654	HTRA1|5654	1.08257	378	349.17	1.53778	18.4903
712	7057	MUL1|79594	MUL1|79594	1.08257	378	349.17	1.15615	18.4903
713	7940	PCOLCE|5118	PCOLCE|5118	1.08257	378	349.17	1.21913	18.4903
714	8334	PLK3|1263	PLK3|1263	1.08257	378	349.17	1.18542	18.4903
715	10622	SRPX|8406	SRPX|8406	1.08257	378	349.17	1.22343	18.4903
716	11221	TMED10|10972	TMED10|10972	1.08257	378	349.17	1.12426	18.4903
717	538	APEH|327	APEH|327	1.0797	377	349.17	1.21932	18.4903
718	720	ARSI|340075	ARSI|340075	1.0797	377	349.17	1.33396	18.4903
719	2916	DAAM1|23002	DAAM1|23002	1.0797	377	349.17	1.31368	18.4903
720	4073	FBXO42|54455	FBXO42|54455	1.0797	377	349.17	1.1334	18.4903
721	5770	KLF7|8609	KLF7|8609	1.0797	377	349.17	1.25852	18.4903
722	9262	RGS3|5998	RGS3|5998	1.0797	377	349.17	1.16391	18.4903
723	11075	TGFB1I1|7041	TGFB1I1|7041	1.0797	377	349.17	1.28226	18.4903
724	12942	ZNF808|388558	ZNF808|388558	1.0797	377	349.17	1.13005	18.4903
725	2801	CTNNB1|1499	CTNNB1|1499	1.07684	376	349.17	1.0946	18.4903
726	7107	MYO1D|4642	MYO1D|4642	1.07684	376	349.17	1.35355	18.4903
727	7688	ODZ4|26011	ODZ4|26011	1.07684	376	349.17	1.37499	18.4903
728	8107	PHACTR2|9749	PHACTR2|9749	1.07684	376	349.17	1.32295	18.4903
729	9276	RHOB|388	RHOB|388	1.07684	376	349.17	1.26215	18.4903
730	9357	RNF144B|255488	RNF144B|255488	1.07684	376	349.17	1.32252	18.4903
731	9887	SERPINB8|5271	SERPINB8|5271	1.07684	376	349.17	1.39733	18.4903
732	11765	TTYH3|80727	TTYH3|80727	1.07684	376	349.17	1.37516	18.4903
733	12924	ZNF780A|284323	ZNF780A|284323	1.07684	376	349.17	1.18276	18.4903
734	33	ABCA7|10347	ABCA7|10347	1.07397	375	349.17	1.30544	18.4903
735	122	ACOT9|23597	ACOT9|23597	1.07397	375	349.17	1.2711	18.4903
736	325	AKIRIN2|55122	AKIRIN2|55122	1.07397	375	349.17	1.14412	18.4903
737	2520	CNDP2|55748	CNDP2|55748	1.07397	375	349.17	1.22361	18.4903
738	4912	HEPH|9843	HEPH|9843	1.07397	375	349.17	1.54121	18.4903
739	7403	NID1|4811	NID1|4811	1.07397	375	349.17	1.16883	18.4903
740	7786	P4HA3|283208	P4HA3|283208	1.07397	375	349.17	1.54515	18.4903
741	8814	PTGS1|5742	PTGS1|5742	1.07397	375	349.17	1.10381	18.4903
742	11746	TTC7A|57217	TTC7A|57217	1.07397	375	349.17	1.26919	18.4903
743	9828	SEMA3F|6405	SEMA3F|6405	1.07111	374	349.17	1.16496	18.4903
744	11694	TSPAN1|10103	TSPAN1|10103	1.07111	374	349.17	1.7205	18.4903
745	12394	ZC3H6|376940	ZC3H6|376940	1.07111	374	349.17	1.15543	18.4903
746	12538	ZNF160|90338	ZNF160|90338	1.07111	374	349.17	1.11014	18.4903
747	12804	ZNF587|84914	ZNF587|84914	1.07111	374	349.17	1.14934	18.4903
748	1991	CCDC46|201134	CCDC46|201134	1.06825	373	349.17	1.35612	18.4903
749	3091	DGKH|160851	DGKH|160851	1.06825	373	349.17	1.40528	18.4903
750	3483	EIF2B2|8892	EIF2B2|8892	1.06825	373	349.17	1.22383	18.4903
751	4242	FNIP2|57600	FNIP2|57600	1.06825	373	349.17	1.21729	18.4903
752	8810	PTGIR|5739	PTGIR|5739	1.06825	373	349.17	1.26916	18.4903
753	10183	SLC27A3|11000	SLC27A3|11000	1.06825	373	349.17	1.19675	18.4903
754	10685	STAM2|10254	STAM2|10254	1.06825	373	349.17	1.16071	18.4903
755	1889	CASK|8573	CASK|8573	1.06538	372	349.17	1.10211	18.4903
756	6702	MGAT1|4245	MGAT1|4245	1.06538	372	349.17	1.12728	18.4903
757	6705	MGAT4A|11320	MGAT4A|11320	1.06538	372	349.17	1.22512	18.4903
758	8143	PHLDA3|23612	PHLDA3|23612	1.06538	372	349.17	1.2	18.4903
759	12060	VANGL1|81839	VANGL1|81839	1.06538	372	349.17	1.17541	18.4903
760	753	ASPN|54829	ASPN|54829	1.06252	371	349.17	1.61065	18.4903
761	4443	GDE1|51573	GDE1|51573	1.06252	371	349.17	1.13292	18.4903
762	4479	GGT6|124975	GGT6|124975	1.06252	371	349.17	1.43973	18.4903
763	4682	GPR56|9289	GPR56|9289	1.06252	371	349.17	1.26214	18.4903
764	7519	NPTN|27020	NPTN|27020	1.06252	371	349.17	1.14775	18.4903
765	12076	VCAN|1462	VCAN|1462	1.06252	371	349.17	1.33279	18.4903
766	636	ARHGEF12|23365	ARHGEF12|23365	1.05965	370	349.17	1.15488	18.4903
767	1442	C1orf103|55791	C1orf103|55791	1.05965	370	349.17	1.15707	18.4903
768	4388	GANC|2595	GANC|2595	1.05965	370	349.17	1.30791	18.4903
769	8008	PDP1|54704	PDP1|54704	1.05965	370	349.17	1.27862	18.4903
770	11158	TIMP1|7076	TIMP1|7076	1.05965	370	349.17	1.2565	18.4903
771	11183	TLN2|83660	TLN2|83660	1.05965	370	349.17	1.11849	18.4903
772	12448	ZFHX3|463	ZFHX3|463	1.05965	370	349.17	1.21379	18.4903
773	579	AQP3|360	AQP3|360	1.05679	369	349.17	1.33339	18.4903
774	2572	COL15A1|1306	COL15A1|1306	1.05679	369	349.17	1.31846	18.4903
775	3349	DYNC1LI2|1783	DYNC1LI2|1783	1.05679	369	349.17	1.13899	18.4903
776	7986	PDGFRA|5156	PDGFRA|5156	1.05679	369	349.17	1.04156	18.4903
777	8076	PFKP|5214	PFKP|5214	1.05679	369	349.17	1.29923	18.4903
778	9408	RNGTT|8732	RNGTT|8732	1.05679	369	349.17	1.17415	18.4903
779	1777	C9orf3|84909	C9orf3|84909	1.05393	368	349.17	1.22923	18.4903
780	5383	IQGAP1|8826	IQGAP1|8826	1.05393	368	349.17	1.16042	18.4903
781	6265	LRRC25|126364	LRRC25|126364	1.05393	368	349.17	1.19409	18.4903
782	8960	RAB3GAP1|22930	RAB3GAP1|22930	1.05393	368	349.17	1.14872	18.4903
783	9258	RGS16|6004	RGS16|6004	1.05393	368	349.17	1.3251	18.4903
784	9868	SEPW1|6415	SEPW1|6415	1.05393	368	349.17	1.27966	18.4903
785	10240	SLC38A6|145389	SLC38A6|145389	1.05393	368	349.17	1.18245	18.4903
786	12721	ZNF470|388566	ZNF470|388566	1.05393	368	349.17	1.17152	18.4903
787	333	AKT1|207	AKT1|207	1.05106	367	349.17	1.18722	18.4903
788	3566	EMILIN1|11117	EMILIN1|11117	1.05106	367	349.17	1.19766	18.4903
789	5848	LACTB|114294	LACTB|114294	1.05106	367	349.17	1.14791	18.4903
790	6635	MEGF6|1953	MEGF6|1953	1.05106	367	349.17	1.37528	18.4903
791	11912	UBTD2|92181	UBTD2|92181	1.05106	367	349.17	1.14869	18.4903
792	12303	YAP1|10413	YAP1|10413	1.05106	367	349.17	1.20905	18.4903
793	12475	ZFYVE19|84936	ZFYVE19|84936	1.05106	367	349.17	1.29193	18.4903
794	12761	ZNF532|55205	ZNF532|55205	1.05106	367	349.17	1.15511	18.4903
795	645	ARHGEF37|389337	ARHGEF37|389337	1.0482	366	349.17	1.31056	18.4903
796	2196	CDH11|1009	CDH11|1009	1.0482	366	349.17	1.21051	18.4903
797	5065	HOXB3|3213	HOXB3|3213	1.0482	366	349.17	1.05339	18.4903
798	8003	PDLIM2|64236	PDLIM2|64236	1.0482	366	349.17	1.21038	18.4903
799	10850	SYPL1|6856	SYPL1|6856	1.0482	366	349.17	1.23334	18.4903
800	12607	ZNF274|10782	ZNF274|10782	1.0482	366	349.17	1.17497	18.4903
801	467	ANKRD56|345079	ANKRD56|345079	1.04533	365	349.17	1.31349	18.4903
802	628	ARHGAP6|395	ARHGAP6|395	1.04533	365	349.17	1.25571	18.4903
803	1504	C1orf89|79363	C1orf89|79363	1.04533	365	349.17	1.26016	18.4903
804	5134	HSPA7|3311	HSPA7|3311	1.04533	365	349.17	1.03028	18.4903
805	7036	MTMR6|9107	MTMR6|9107	1.04533	365	349.17	1.09796	18.4903
806	10103	SLC12A4|6560	SLC12A4|6560	1.04533	365	349.17	1.14994	18.4903
807	1672	C6orf106|64771	C6orf106|64771	1.04247	364	349.17	1.14563	18.4903
808	1960	CCDC127|133957	CCDC127|133957	1.04247	364	349.17	1.20276	18.4903
809	2092	CD109|135228	CD109|135228	1.04247	364	349.17	1.64857	18.4903
810	2320	CFI|3426	CFI|3426	1.04247	364	349.17	1.36824	18.4903
811	2784	CTAGE5|4253	CTAGE5|4253	1.04247	364	349.17	1.26782	18.4903
812	2835	CUL7|9820	CUL7|9820	1.04247	364	349.17	1.4377	18.4903
813	3576	EMR2|30817	EMR2|30817	1.04247	364	349.17	1.2412	18.4903
814	5149	HSPH1|10808	HSPH1|10808	1.04247	364	349.17	1.14985	18.4903
815	5933	LGALS1|3956	LGALS1|3956	1.04247	364	349.17	1.14116	18.4903
816	7545	NRCAM|4897	NRCAM|4897	1.04247	364	349.17	1.28326	18.4903
817	8344	PLS3|5358	PLS3|5358	1.04247	364	349.17	1.33839	18.4903
818	11039	TEP1|7011	TEP1|7011	1.04247	364	349.17	1.21636	18.4903
819	11074	TGFA|7039	TGFA|7039	1.04247	364	349.17	1.12956	18.4903
820	11389	TMEM90B|79953	TMEM90B|79953	1.04247	364	349.17	1.69686	18.4903
821	618	ARHGAP28|79822	ARHGAP28|79822	1.03961	363	349.17	1.23059	18.4903
822	2259	CEBPD|1052	CEBPD|1052	1.03961	363	349.17	1.2094	18.4903
823	5616	KIAA0284|283638	KIAA0284|283638	1.03961	363	349.17	1.23866	18.4903
824	5959	LIMA1|51474	LIMA1|51474	1.03961	363	349.17	1.11462	18.4903
825	6984	MSRB2|22921	MSRB2|22921	1.03961	363	349.17	1.22756	18.4903
826	8310	PLEKHG3|26030	PLEKHG3|26030	1.03961	363	349.17	1.15997	18.4903
827	74	ABLIM1|3983	ABLIM1|3983	1.03674	362	349.17	1.18597	22.3281
828	820	ATP2C2|9914	ATP2C2|9914	1.03674	362	349.17	1.45968	22.3281
829	9048	RAP1A|5906	RAP1A|5906	1.03674	362	349.17	1.14846	22.3281
830	12755	ZNF525|170958	ZNF525|170958	1.03674	362	349.17	1.13635	22.3281
831	62	ABHD2|11057	ABHD2|11057	1.03388	361	349.17	1.20408	22.3281
832	3078	DFNA5|1687	DFNA5|1687	1.03388	361	349.17	0.967345	22.3281
833	3628	EPHB4|2050	EPHB4|2050	1.03388	361	349.17	1.14136	22.3281
834	4379	GALNT5|11227	GALNT5|11227	1.03388	361	349.17	1.07905	22.3281
835	5004	HLX|3142	HLX|3142	1.03388	361	349.17	1.03663	22.3281
836	5679	KIAA1462|57608	KIAA1462|57608	1.03388	361	349.17	1.36424	22.3281
837	5954	LILRA6|79168	LILRA6|79168	1.03388	361	349.17	1.25504	22.3281
838	7767	OVOL1|5017	OVOL1|5017	1.03388	361	349.17	1.36622	22.3281
839	9163	RCAN2|10231	RCAN2|10231	1.03388	361	349.17	1.68178	22.3281
840	11538	TPSB2|64499	TPSB2|64499	1.03388	361	349.17	1.15515	22.3281
841	12235	WHAMML1|339005	WHAMML1|339005	1.03388	361	349.17	1.35335	22.3281
842	12638	ZNF323|64288	ZNF323|64288	1.03388	361	349.17	1.26177	22.3281
843	12670	ZNF385A|25946	ZNF385A|25946	1.03388	361	349.17	1.32811	22.3281
844	1703	C6orf72|116254	C6orf72|116254	1.03102	360	349.17	1.2222	22.3281
845	2946	DBNL|28988	DBNL|28988	1.03102	360	349.17	1.17739	22.3281
846	3277	DPP8|54878	DPP8|54878	1.03102	360	349.17	1.16671	22.3281
847	3706	ETHE1|23474	ETHE1|23474	1.03102	360	349.17	1.2733	22.3281
848	3958	FAM65C|140876	FAM65C|140876	1.03102	360	349.17	1.51635	22.3281
849	4621	GOPC|57120	GOPC|57120	1.03102	360	349.17	1.10377	22.3281
850	5336	INPP4B|8821	INPP4B|8821	1.03102	360	349.17	1.31852	22.3281
851	5615	KIAA0247|9766	KIAA0247|9766	1.03102	360	349.17	1.25988	22.3281
852	10926	TAX1BP3|30851	TAX1BP3|30851	1.03102	360	349.17	1.18034	22.3281
853	2136	CD68|968	CD68|968	1.02815	359	349.17	1.15861	22.3281
854	4293	FSTL1|11167	FSTL1|11167	1.02815	359	349.17	1.31299	22.3281
855	4684	GPR68|8111	GPR68|8111	1.02815	359	349.17	1.43628	22.3281
856	5218	IFITM2|10581	IFITM2|10581	1.02815	359	349.17	1.25275	22.3281
857	6638	MEIS1|4211	MEIS1|4211	1.02815	359	349.17	1.27868	22.3281
858	6934	MRPS10|55173	MRPS10|55173	1.02815	359	349.17	1.27799	22.3281
859	7230	NCKIPSD|51517	NCKIPSD|51517	1.02815	359	349.17	1.20635	22.3281
860	9978	SGMS2|166929	SGMS2|166929	1.02815	359	349.17	1.25505	22.3281
861	10379	SNAI2|6591	SNAI2|6591	1.02815	359	349.17	1.05325	22.3281
862	1328	C16orf57|79650	C16orf57|79650	1.02529	358	349.17	1.16596	22.3281
863	4031	FBN1|2200	FBN1|2200	1.02529	358	349.17	1.38358	22.3281
864	4171	FKBP1B|2281	FKBP1B|2281	1.02529	358	349.17	1.04771	22.3281
865	4669	GPR157|80045	GPR157|80045	1.02529	358	349.17	1.38329	22.3281
866	6555	MCAM|4162	MCAM|4162	1.02529	358	349.17	1.17998	22.3281
867	8623	PRICKLE1|144165	PRICKLE1|144165	1.02529	358	349.17	1.26861	22.3281
868	9035	RAMP1|10267	RAMP1|10267	1.02529	358	349.17	1.06845	22.3281
869	9568	RRAGD|58528	RRAGD|58528	1.02529	358	349.17	1.30015	22.3281
870	10506	SPAG4|6676	SPAG4|6676	1.02529	358	349.17	1.59133	22.3281
871	11076	TGFB1|7040	TGFB1|7040	1.02529	358	349.17	1.19451	22.3281
872	12248	WLS|79971	WLS|79971	1.02529	358	349.17	1.35678	22.3281
873	1870	CAPZB|832	CAPZB|832	1.02242	357	349.17	1.13378	22.3281
874	3670	ERI1|90459	ERI1|90459	1.02242	357	349.17	1.32911	22.3281
875	4397	GAS1|2619	GAS1|2619	1.02242	357	349.17	1.07153	22.3281
876	5248	IGFBP6|3489	IGFBP6|3489	1.02242	357	349.17	1.24701	22.3281
877	5769	KLF6|1316	KLF6|1316	1.02242	357	349.17	1.23047	22.3281
878	9842	SEMA7A|8482	SEMA7A|8482	1.02242	357	349.17	1.2913	22.3281
879	11254	TMEM127|55654	TMEM127|55654	1.02242	357	349.17	1.09965	22.3281
880	11599	TRIM29|23650	TRIM29|23650	1.02242	357	349.17	1.55445	22.3281
881	12318	YIPF5|81555	YIPF5|81555	1.02242	357	349.17	1.12611	22.3281
882	12814	ZNF600|162966	ZNF600|162966	1.02242	357	349.17	1.1121	22.3281
883	2564	COG6|57511	COG6|57511	1.01956	356	349.17	1.12266	22.3281
884	2678	CPPED1|55313	CPPED1|55313	1.01956	356	349.17	1.23285	22.3281
885	2973	DCN|1634	DCN|1634	1.01956	356	349.17	1.26137	22.3281
886	3295	DSCR3|10311	DSCR3|10311	1.01956	356	349.17	1.15178	22.3281
887	3431	EFEMP2|30008	EFEMP2|30008	1.01956	356	349.17	1.18778	22.3281
888	6804	MMP19|4327	MMP19|4327	1.01956	356	349.17	1.15702	22.3281
889	8833	PTPN12|5782	PTPN12|5782	1.01956	356	349.17	1.11796	22.3281
890	9349	RNF128|79589	RNF128|79589	1.01956	356	349.17	1.26101	22.3281
891	10492	SOX7|83595	SOX7|83595	1.01956	356	349.17	1.43261	22.3281
892	254	AG2|387763	AG2|387763	1.0167	355	349.17	1.16532	22.3281
893	955	BASP1|10409	BASP1|10409	1.0167	355	349.17	1.40235	22.3281
894	3460	EHBP1|23301	EHBP1|23301	1.0167	355	349.17	1.10694	22.3281
895	5633	KIAA0564|23078	KIAA0564|23078	1.0167	355	349.17	1.14483	22.3281
896	5766	KLF3|51274	KLF3|51274	1.0167	355	349.17	1.2165	22.3281
897	12118	VPS35|55737	VPS35|55737	1.0167	355	349.17	1.1144	22.3281
898	740	ASCC3|10973	ASCC3|10973	1.01383	354	349.17	1.16931	22.3281
899	7435	NLRC4|58484	NLRC4|58484	1.01383	354	349.17	1.16357	22.3281
900	9687	SARS|6301	SARS|6301	1.01383	354	349.17	1.1306	22.3281
901	10937	TBC1D19|55296	TBC1D19|55296	1.01383	354	349.17	1.15668	22.3281
902	11937	UGDH|7358	UGDH|7358	1.01383	354	349.17	1.23413	22.3281
903	139	ACSS2|55902	ACSS2|55902	1.01097	353	349.17	1.20683	22.3281
904	1454	C1orf126|200197	C1orf126|200197	1.01097	353	349.17	1.39664	22.3281
905	2666	CPEB2|132864	CPEB2|132864	1.01097	353	349.17	1.23351	22.3281
906	5181	ID1|3397	ID1|3397	1.01097	353	349.17	1.47382	22.3281
907	6420	MAML3|55534	MAML3|55534	1.01097	353	349.17	1.20822	22.3281
908	8872	PURB|5814	PURB|5814	1.01097	353	349.17	1.22001	22.3281
909	12274	XG|7499	XG|7499	1.01097	353	349.17	1.24145	22.3281
910	1684	C6orf153|88745	C6orf153|88745	1.0081	352	349.17	1.27589	22.3281
911	4115	FEM1C|56929	FEM1C|56929	1.0081	352	349.17	1.14906	22.3281
912	5145	HSPC159|29094	HSPC159|29094	1.0081	352	349.17	1.2466	22.3281
913	5840	KTN1|3895	KTN1|3895	1.0081	352	349.17	1.23948	22.3281
914	7019	MTHFD2|10797	MTHFD2|10797	1.0081	352	349.17	1.20335	22.3281
915	8020	PDXK|8566	PDXK|8566	1.0081	352	349.17	1.21991	22.3281
916	9912	SETD7|80854	SETD7|80854	1.0081	352	349.17	1.17077	22.3281
917	2106	CD276|80381	CD276|80381	1.00524	351	349.17	1.14496	22.3281
918	4741	GSK3B|2932	GSK3B|2932	1.00524	351	349.17	1.10482	22.3281
919	5462	ITPR1|3708	ITPR1|3708	1.00524	351	349.17	1.28205	22.3281
920	5927	LEPROT|54741	LEPROT|54741	1.00524	351	349.17	1.28524	22.3281
921	6357	LYPD3|27076	LYPD3|27076	1.00524	351	349.17	1.71225	22.3281
922	8302	PLEKHA8|84725	PLEKHA8|84725	1.00524	351	349.17	1.31173	22.3281
923	8323	PLEKHN1|84069	PLEKHN1|84069	1.00524	351	349.17	1.31542	22.3281
924	8567	PPP2R2A|5520	PPP2R2A|5520	1.00524	351	349.17	1.18397	22.3281
925	12065	VARS|7407	VARS|7407	1.00524	351	349.17	1.15016	22.3281
926	4656	GPR109A|338442	GPR109A|338442	1.00238	350	349.17	2.44981	22.3281
927	7608	NUDT15|55270	NUDT15|55270	1.00238	350	349.17	1.19506	22.3281
928	8010	PDPK1|5170	PDPK1|5170	1.00238	350	349.17	1.18011	22.3281
929	8540	PPP1R11|6992	PPP1R11|6992	1.00238	350	349.17	1.24142	22.3281
930	11002	TCF4|6925	TCF4|6925	1.00238	350	349.17	1.16198	22.3281
931	11715	TSTD2|158427	TSTD2|158427	1.00238	350	349.17	1.13743	22.3281
932	3339	DUSP7|1849	DUSP7|1849	0.999512	349	349.17	1.13941	22.3281
933	4428	GCC1|79571	GCC1|79571	0.999512	349	349.17	1.10408	22.3281
934	4728	GRK5|2869	GRK5|2869	0.999512	349	349.17	1.19441	22.3281
935	6104	LOC349114|349114	LOC349114|349114	0.999512	349	349.17	1.29962	22.3281
936	8731	PSEN1|5663	PSEN1|5663	0.999512	349	349.17	1.09123	22.3281
937	9596	RSPH3|83861	RSPH3|83861	0.999512	349	349.17	1.23904	22.3281
938	9971	SGIP1|84251	SGIP1|84251	0.999512	349	349.17	1.18478	22.3281
939	12361	ZBTB37|84614	ZBTB37|84614	0.999512	349	349.17	1.16798	22.3281
940	851	ATP6V1B2|526	ATP6V1B2|526	0.996648	348	349.17	1.12898	22.3281
941	3491	EIF2S1|1965	EIF2S1|1965	0.996648	348	349.17	1.10066	22.3281
942	8329	PLIN3|10226	PLIN3|10226	0.996648	348	349.17	1.1457	22.3281
943	166	ADAL|161823	ADAL|161823	0.995216	347.5	349.17	1.34096	22.3281
944	845	ATP6V0C|527	ATP6V0C|527	0.993784	347	349.17	1.2068	22.3281
945	3215	DNAJC5|80331	DNAJC5|80331	0.993784	347	349.17	1.13593	22.3281
946	4050	FBXL7|23194	FBXL7|23194	0.993784	347	349.17	1.11718	22.3281
947	4273	FPR1|2357	FPR1|2357	0.993784	347	349.17	1.16525	22.3281
948	5247	IGFBP5|3488	IGFBP5|3488	0.993784	347	349.17	1.58883	22.3281
949	6470	MAP4K3|8491	MAP4K3|8491	0.993784	347	349.17	1.12556	22.3281
950	10051	SIGLEC9|27180	SIGLEC9|27180	0.993784	347	349.17	1.2444	22.3281
951	11083	TGFBRAP1|9392	TGFBRAP1|9392	0.993784	347	349.17	1.15408	22.3281
952	12062	VAPA|9218	VAPA|9218	0.993784	347	349.17	1.12956	22.3281
953	679	ARL6IP5|10550	ARL6IP5|10550	0.99092	346	349.17	1.12073	22.3281
954	3866	FAM162A|26355	FAM162A|26355	0.99092	346	349.17	1.22132	22.3281
955	6259	LRRC15|131578	LRRC15|131578	0.99092	346	349.17	1.55965	22.3281
956	7838	PAPD5|64282	PAPD5|64282	0.99092	346	349.17	1.15221	22.3281
957	7982	PDGFA|5154	PDGFA|5154	0.99092	346	349.17	1.05614	22.3281
958	8383	PNMA1|9240	PNMA1|9240	0.99092	346	349.17	1.13993	22.3281
959	8809	PTGFRN|5738	PTGFRN|5738	0.99092	346	349.17	1.08416	22.3281
960	9834	SEMA4F|10505	SEMA4F|10505	0.99092	346	349.17	1.19387	22.3281
961	9865	SEPT7|989	SEPT7|989	0.99092	346	349.17	1.13854	22.3281
962	10854	SYT12|91683	SYT12|91683	0.99092	346	349.17	1.10506	22.3281
963	12147	VWF|7450	VWF|7450	0.99092	346	349.17	1.17885	22.3281
964	12441	ZFAND2A|90637	ZFAND2A|90637	0.99092	346	349.17	1.20259	22.3281
965	170	ADAM17|6868	ADAM17|6868	0.988056	345	349.17	1.1915	22.3281
966	496	ANXA4|307	ANXA4|307	0.988056	345	349.17	1.14802	22.3281
967	669	ARL2BP|23568	ARL2BP|23568	0.988056	345	349.17	1.09381	22.3281
968	1003	BCL2L2|599	BCL2L2|599	0.988056	345	349.17	1.24748	22.3281
969	2032	CCDC93|54520	CCDC93|54520	0.988056	345	349.17	1.17581	22.3281
970	3523	EIF5A2|56648	EIF5A2|56648	0.988056	345	349.17	1.21577	22.3281
971	5440	ITGAM|3684	ITGAM|3684	0.988056	345	349.17	1.22647	22.3281
972	5806	KLRAQ1|129285	KLRAQ1|129285	0.988056	345	349.17	1.14604	22.3281
973	7549	NRIP1|8204	NRIP1|8204	0.988056	345	349.17	1.80812	22.3281
974	7751	OSMR|9180	OSMR|9180	0.988056	345	349.17	1.21001	22.3281
975	8097	PGM2L1|283209	PGM2L1|283209	0.988056	345	349.17	1.54994	22.3281
976	8372	PMS2CL|441194	PMS2CL|441194	0.988056	345	349.17	1.17269	22.3281
977	11014	TCTA|6988	TCTA|6988	0.988056	345	349.17	1.06724	22.3281
978	12630	ZNF311|282890	ZNF311|282890	0.988056	345	349.17	1.40931	22.3281
979	5447	ITGB3|3690	ITGB3|3690	0.985192	344	349.17	1.91515	22.3281
980	6815	MNAT1|4331	MNAT1|4331	0.985192	344	349.17	1.12114	22.3281
981	6985	MSRB3|253827	MSRB3|253827	0.985192	344	349.17	1.27872	22.3281
982	8027	PEA15|8682	PEA15|8682	0.985192	344	349.17	1.17627	22.3281
983	8668	PROCR|10544	PROCR|10544	0.985192	344	349.17	1.19665	22.3281
984	11192	TM2D1|83941	TM2D1|83941	0.985192	344	349.17	1.0981	22.3281
985	12169	WDFY2|115825	WDFY2|115825	0.985192	344	349.17	1.17103	22.3281
986	167	ADAM10|102	ADAM10|102	0.982328	343	349.17	1.23477	22.3281
987	849	ATP6V1A|523	ATP6V1A|523	0.982328	343	349.17	1.10813	22.3281
988	7126	N4BP1|9683	N4BP1|9683	0.982328	343	349.17	1.1792	22.3281
989	10244	SLC39A11|201266	SLC39A11|201266	0.982328	343	349.17	1.18794	22.3281
990	10455	SNX33|257364	SNX33|257364	0.982328	343	349.17	1.13389	22.3281
991	2070	CCNYL1|151195	CCNYL1|151195	0.979464	342	349.17	1.15008	22.3281
992	3573	EMP1|2012	EMP1|2012	0.979464	342	349.17	1.35772	22.3281
993	6880	MREG|55686	MREG|55686	0.979464	342	349.17	1.20085	22.3281
994	9570	RRAS|6237	RRAS|6237	0.979464	342	349.17	1.16184	22.3281
995	9572	RREB1|6239	RREB1|6239	0.979464	342	349.17	1.12434	22.3281
996	9641	S100A14|57402	S100A14|57402	0.979464	342	349.17	1.18739	22.3281
997	2500	CLTC|1213	CLTC|1213	0.9766	341	349.17	1.12049	22.3281
998	2587	COL6A1|1291	COL6A1|1291	0.9766	341	349.17	1.20102	22.3281
999	3951	FAM59A|64762	FAM59A|64762	0.9766	341	349.17	1.21912	22.3281
1000	4280	FRK|2444	FRK|2444	0.9766	341	349.17	1.26053	22.3281
1001	4570	GNAI3|2773	GNAI3|2773	0.9766	341	349.17	1.13627	22.3281
1002	5061	HOPX|84525	HOPX|84525	0.9766	341	349.17	1.14162	22.3281
1003	10135	SLC22A4|6583	SLC22A4|6583	0.9766	341	349.17	1.40168	22.3281
1004	10144	SLC25A13|10165	SLC25A13|10165	0.9766	341	349.17	1.22595	22.3281
1005	10456	SNX3|8724	SNX3|8724	0.9766	341	349.17	1.13494	22.3281
1006	11993	USP12|219333	USP12|219333	0.9766	341	349.17	1.1538	22.3281
1007	12336	YWHAG|7532	YWHAG|7532	0.9766	341	349.17	1.12481	22.3281
1008	3246	DOCK6|57572	DOCK6|57572	0.973736	340	349.17	1.09928	22.3281
1009	3443	EFR3A|23167	EFR3A|23167	0.973736	340	349.17	1.09404	22.3281
1010	5809	KPNA1|3836	KPNA1|3836	0.973736	340	349.17	1.11038	22.3281
1011	5957	LILRB3|11025	LILRB3|11025	0.973736	340	349.17	1.17625	22.3281
1012	9103	RB1|5925	RB1|5925	0.973736	340	349.17	1.3169	22.3281
1013	2148	CD93|22918	CD93|22918	0.970873	339	349.17	1.25589	22.3281
1014	4092	FCF1|51077	FCF1|51077	0.970873	339	349.17	1.15005	22.3281
1015	4248	FOSL1|8061	FOSL1|8061	0.970873	339	349.17	0.903441	22.3281
1016	6464	MAP3K6|9064	MAP3K6|9064	0.970873	339	349.17	1.21151	22.3281
1017	7651	NUPL1|9818	NUPL1|9818	0.970873	339	349.17	1.10213	22.3281
1018	7848	PAQR5|54852	PAQR5|54852	0.970873	339	349.17	1.59487	22.3281
1019	8403	PODN|127435	PODN|127435	0.970873	339	349.17	1.37486	22.3281
1020	11161	TINAGL1|64129	TINAGL1|64129	0.970873	339	349.17	1.27029	22.3281
1021	12278	XPA|7507	XPA|7507	0.970873	339	349.17	1.12045	22.3281
1022	5795	KLHL28|54813	KLHL28|54813	0.968009	338	349.17	1.16795	22.3281
1023	6233	LRCH1|23143	LRCH1|23143	0.968009	338	349.17	1.17304	22.3281
1024	6627	MED4|29079	MED4|29079	0.968009	338	349.17	1.1193	22.3281
1025	7491	NOTCH3|4854	NOTCH3|4854	0.968009	338	349.17	0.967776	22.3281
1026	8292	PLDN|26258	PLDN|26258	0.968009	338	349.17	1.09489	22.3281
1027	8707	PRRG2|5639	PRRG2|5639	0.968009	338	349.17	1.25794	22.3281
1028	10139	SLC24A3|57419	SLC24A3|57419	0.968009	338	349.17	1.28541	22.3281
1029	11585	TRIL|9865	TRIL|9865	0.968009	338	349.17	1.07416	22.3281
1030	12339	YWHAZ|7534	YWHAZ|7534	0.968009	338	349.17	1.1743	22.3281
1031	12449	ZFHX4|79776	ZFHX4|79776	0.968009	338	349.17	1.12829	22.3281
1032	9742	SCNN1A|6337	SCNN1A|6337	0.966577	337.5	349.17	2.04536	22.3281
1033	174	ADAM8|101	ADAM8|101	0.965145	337	349.17	1.24173	22.3281
1034	3441	EFNB2|1948	EFNB2|1948	0.965145	337	349.17	1.22694	22.3281
1035	4906	HEG1|57493	HEG1|57493	0.965145	337	349.17	1.30406	22.3281
1036	5726	KIF1C|10749	KIF1C|10749	0.965145	337	349.17	1.20914	22.3281
1037	190	ADAMTSL3|57188	ADAMTSL3|57188	0.962281	336	349.17	1.32823	22.3281
1038	2799	CTNNA1|1495	CTNNA1|1495	0.962281	336	349.17	1.1291	22.3281
1039	5178	ICMT|23463	ICMT|23463	0.962281	336	349.17	1.13259	22.3281
1040	6278	LRRC3|81543	LRRC3|81543	0.962281	336	349.17	1.14285	22.3281
1041	8017	PDSS2|57107	PDSS2|57107	0.962281	336	349.17	1.14579	22.3281
1042	8096	PGM1|5236	PGM1|5236	0.962281	336	349.17	1.22983	22.3281
1043	12406	ZCCHC24|219654	ZCCHC24|219654	0.962281	336	349.17	1.12679	22.3281
1044	12633	ZNF319|57567	ZNF319|57567	0.962281	336	349.17	1.13361	22.3281
1045	918	B3GNT9|84752	B3GNT9|84752	0.959417	335	349.17	1.11452	22.3281
1046	3634	EPN1|29924	EPN1|29924	0.959417	335	349.17	1.19497	22.3281
1047	5966	LIMS1|3987	LIMS1|3987	0.959417	335	349.17	1.26359	22.3281
1048	6460	MAP3K2|10746	MAP3K2|10746	0.959417	335	349.17	1.1809	22.3281
1049	7653	NUPR1|26471	NUPR1|26471	0.959417	335	349.17	1.28775	22.3281
1050	7915	PCDHGA10|56106	PCDHGA10|56106	0.959417	335	349.17	1.40694	22.3281
1051	9081	RASEF|158158	RASEF|158158	0.959417	335	349.17	1.40323	22.3281
1052	9639	S100A11|6282	S100A11|6282	0.959417	335	349.17	1.45018	22.3281
1053	9885	SERPINB1|1992	SERPINB1|1992	0.959417	335	349.17	1.49226	22.3281
1054	10570	SPRY1|10252	SPRY1|10252	0.959417	335	349.17	1.13688	22.3281
1055	911	B3GALTL|145173	B3GALTL|145173	0.956553	334	349.17	1.13986	22.3281
1056	3453	EGLN1|54583	EGLN1|54583	0.956553	334	349.17	1.19241	22.3281
1057	4701	GPT2|84706	GPT2|84706	0.956553	334	349.17	1.26273	22.3281
1058	4844	HAUS2|55142	HAUS2|55142	0.956553	334	349.17	1.15353	22.3281
1059	5619	KIAA0355|9710	KIAA0355|9710	0.956553	334	349.17	1.21763	22.3281
1060	7191	NAV1|89796	NAV1|89796	0.956553	334	349.17	1.20594	22.3281
1061	8217	PINK1|65018	PINK1|65018	0.956553	334	349.17	1.21488	22.3281
1062	12119	VPS36|51028	VPS36|51028	0.956553	334	349.17	1.13525	22.3281
1063	791	ATG5|9474	ATG5|9474	0.953689	333	349.17	1.10678	25.4452
1064	2392	CHST15|51363	CHST15|51363	0.953689	333	349.17	1.17963	25.4452
1065	3546	ELMOD2|255520	ELMOD2|255520	0.953689	333	349.17	1.18043	25.4452
1066	4668	GPR155|151556	GPR155|151556	0.953689	333	349.17	1.12054	25.4452
1067	8921	RAB10|10890	RAB10|10890	0.953689	333	349.17	1.11496	25.4452
1068	9882	SERPINA1|5265	SERPINA1|5265	0.953689	333	349.17	2.66745	25.4452
1069	10129	SLC20A1|6574	SLC20A1|6574	0.953689	333	349.17	1.16651	25.4452
1070	10207	SLC31A1|1317	SLC31A1|1317	0.953689	333	349.17	1.17926	25.4452
1071	1569	C2orf18|54978	C2orf18|54978	0.950825	332	349.17	1.11106	25.4452
1072	2073	CCR1|1230	CCR1|1230	0.950825	332	349.17	1.0758	25.4452
1073	2637	CORO1C|23603	CORO1C|23603	0.950825	332	349.17	1.06268	25.4452
1074	2926	DAGLB|221955	DAGLB|221955	0.950825	332	349.17	1.13619	25.4452
1075	3527	EIF5|1983	EIF5|1983	0.950825	332	349.17	1.1993	25.4452
1076	4416	GBAS|2631	GBAS|2631	0.950825	332	349.17	0.965235	25.4452
1077	4743	GSPT1|2935	GSPT1|2935	0.950825	332	349.17	1.09085	25.4452
1078	5191	IDI1|3422	IDI1|3422	0.950825	332	349.17	1.14113	25.4452
1079	10505	SPAG1|6674	SPAG1|6674	0.950825	332	349.17	1.38114	25.4452
1080	11166	TIRAP|114609	TIRAP|114609	0.950825	332	349.17	1.16225	25.4452
1081	833	ATP5J2|9551	ATP5J2|9551	0.947961	331	349.17	1.08969	25.4452
1082	6229	LPPR4|9890	LPPR4|9890	0.947961	331	349.17	1.41229	25.4452
1083	7096	MYL6|4637	MYL6|4637	0.947961	331	349.17	1.1495	25.4452
1084	7782	P2RY6|5031	P2RY6|5031	0.947961	331	349.17	1.36714	25.4452
1085	8294	PLEK2|26499	PLEK2|26499	0.947961	331	349.17	0.738425	25.4452
1086	9831	SEMA4B|10509	SEMA4B|10509	0.947961	331	349.17	1.36348	25.4452
1087	939	BAG3|9531	BAG3|9531	0.945097	330	349.17	1.12325	25.4452
1088	4114	FEM1B|10116	FEM1B|10116	0.945097	330	349.17	1.14791	25.4452
1089	5100	HSD17B11|51170	HSD17B11|51170	0.945097	330	349.17	1.3315	25.4452
1090	6385	MACROD2|140733	MACROD2|140733	0.945097	330	349.17	1.27092	25.4452
1091	6636	MEGF8|1954	MEGF8|1954	0.945097	330	349.17	1.15377	25.4452
1092	7056	MUDENG|55745	MUDENG|55745	0.945097	330	349.17	1.11182	25.4452
1093	7586	NTAN1|123803	NTAN1|123803	0.945097	330	349.17	1.20199	25.4452
1094	8205	PIK3R3|8503	PIK3R3|8503	0.945097	330	349.17	1.09934	25.4452
1095	8650	PRKD1|5587	PRKD1|5587	0.945097	330	349.17	1.13622	25.4452
1096	8942	RAB25|57111	RAB25|57111	0.945097	330	349.17	1.19174	25.4452
1097	1041	BICD2|23299	BICD2|23299	0.942233	329	349.17	1.15935	25.4452
1098	1726	C7orf49|78996	C7orf49|78996	0.942233	329	349.17	1.10925	25.4452
1099	2732	CROT|54677	CROT|54677	0.942233	329	349.17	1.40756	25.4452
1100	2746	CSDE1|7812	CSDE1|7812	0.942233	329	349.17	1.13225	25.4452
1101	4811	GYS1|2997	GYS1|2997	0.942233	329	349.17	1.12797	25.4452
1102	6712	MGC23270|196872	MGC23270|196872	0.942233	329	349.17	1.32612	25.4452
1103	7111	MYO5A|4644	MYO5A|4644	0.942233	329	349.17	1.15707	25.4452
1104	8139	PHKB|5257	PHKB|5257	0.942233	329	349.17	1.20769	25.4452
1105	9303	RIMS3|9783	RIMS3|9783	0.942233	329	349.17	1.49422	25.4452
1106	10086	SKIL|6498	SKIL|6498	0.942233	329	349.17	1.19561	25.4452
1107	11276	TMEM154|201799	TMEM154|201799	0.942233	329	349.17	1.28188	25.4452
1108	1734	C7orf68|29923	C7orf68|29923	0.939369	328	349.17	1.42498	25.4452
1109	2928	DALRD3|55152	DALRD3|55152	0.939369	328	349.17	1.1701	25.4452
1110	6466	MAP3K8|1326	MAP3K8|1326	0.939369	328	349.17	1.10453	25.4452
1111	6848	MOSPD3|64598	MOSPD3|64598	0.939369	328	349.17	1.16715	25.4452
1112	7958	PDCD6IP|10015	PDCD6IP|10015	0.939369	328	349.17	1.08765	25.4452
1113	8174	PIGF|5281	PIGF|5281	0.939369	328	349.17	1.1304	25.4452
1114	10257	SLC41A2|84102	SLC41A2|84102	0.939369	328	349.17	1.26831	25.4452
1115	11689	TSPAN13|27075	TSPAN13|27075	0.939369	328	349.17	1.18383	25.4452
1116	12525	ZNF134|7693	ZNF134|7693	0.939369	328	349.17	1.1638	25.4452
1117	12642	ZNF329|79673	ZNF329|79673	0.939369	328	349.17	1.18838	25.4452
1118	745	ASL|435	ASL|435	0.936505	327	349.17	1.27868	25.4452
1119	1438	C1QTNF6|114904	C1QTNF6|114904	0.936505	327	349.17	1.30175	25.4452
1120	2369	CHMP2A|27243	CHMP2A|27243	0.936505	327	349.17	1.14451	25.4452
1121	2508	CMIP|80790	CMIP|80790	0.936505	327	349.17	1.13352	25.4452
1122	4106	FDFT1|2222	FDFT1|2222	0.936505	327	349.17	1.24033	25.4452
1123	5771	KLF8|11279	KLF8|11279	0.936505	327	349.17	1.40916	25.4452
1124	8342	PLRG1|5356	PLRG1|5356	0.936505	327	349.17	1.11693	25.4452
1125	11240	TMEM110|375346	TMEM110|375346	0.936505	327	349.17	1.15168	25.4452
1126	12621	ZNF28|7576	ZNF28|7576	0.936505	327	349.17	1.11833	25.4452
1127	934	BACH1|571	BACH1|571	0.933641	326	349.17	1.15113	25.4452
1128	1270	C14orf132|56967	C14orf132|56967	0.933641	326	349.17	1.02818	25.4452
1129	1431	C1GALT1|56913	C1GALT1|56913	0.933641	326	349.17	1.17666	25.4452
1130	3213	DNAJC3|5611	DNAJC3|5611	0.933641	326	349.17	1.13042	25.4452
1131	5853	LAMA1|284217	LAMA1|284217	0.933641	326	349.17	0.860965	25.4452
1132	7485	NOS3|4846	NOS3|4846	0.933641	326	349.17	1.10735	25.4452
1133	10771	STXBP1|6812	STXBP1|6812	0.933641	326	349.17	1.0949	25.4452
1134	11206	TMBIM6|7009	TMBIM6|7009	0.933641	326	349.17	1.02852	25.4452
1135	1293	C14orf43|91748	C14orf43|91748	0.930778	325	349.17	1.11488	25.4452
1136	3170	DMKN|93099	DMKN|93099	0.930778	325	349.17	0.926056	25.4452
1137	4484	GHR|2690	GHR|2690	0.930778	325	349.17	1.16382	25.4452
1138	8575	PPP2R5C|5527	PPP2R5C|5527	0.930778	325	349.17	1.10122	25.4452
1139	12085	VEGFB|7423	VEGFB|7423	0.930778	325	349.17	1.14893	25.4452
1140	12459	ZFP36L2|678	ZFP36L2|678	0.930778	325	349.17	1.16058	25.4452
1141	12878	ZNF701|55762	ZNF701|55762	0.930778	325	349.17	1.11915	25.4452
1142	1783	C9orf64|84267	C9orf64|84267	0.927914	324	349.17	1.18333	25.4452
1143	3774	FABP3|2170	FABP3|2170	0.927914	324	349.17	1.13841	25.4452
1144	5807	KMO|8564	KMO|8564	0.927914	324	349.17	1.52019	25.4452
1145	8230	PITPNC1|26207	PITPNC1|26207	0.927914	324	349.17	1.22734	25.4452
1146	9195	REEP6|92840	REEP6|92840	0.927914	324	349.17	2.27489	25.4452
1147	11872	UBE2MP1|606551	UBE2MP1|606551	0.927914	324	349.17	1.18164	25.4452
1148	1256	C13orf31|144811	C13orf31|144811	0.92505	323	349.17	1.20074	25.4452
1149	1429	C1D|10438	C1D|10438	0.92505	323	349.17	1.12392	25.4452
1150	2548	CNRIP1|25927	CNRIP1|25927	0.92505	323	349.17	1.16447	25.4452
1151	2577	COL24A1|255631	COL24A1|255631	0.92505	323	349.17	1.2186	25.4452
1152	3760	EZR|7430	EZR|7430	0.92505	323	349.17	1.17353	25.4452
1153	8499	PPDPF|79144	PPDPF|79144	0.92505	323	349.17	1.32652	25.4452
1154	9737	SCML1|6322	SCML1|6322	0.92505	323	349.17	1.26044	25.4452
1155	10002	SH3BP4|23677	SH3BP4|23677	0.92505	323	349.17	1.23125	25.4452
1156	10253	SLC39A9|55334	SLC39A9|55334	0.92505	323	349.17	1.06285	25.4452
1157	12005	USP25|29761	USP25|29761	0.92505	323	349.17	2.24334	25.4452
1158	12478	ZFYVE21|79038	ZFYVE21|79038	0.92505	323	349.17	1.17014	25.4452
1159	480	ANO6|196527	ANO6|196527	0.922186	322	349.17	1.13817	25.4452
1160	2922	DACT3|147906	DACT3|147906	0.922186	322	349.17	1.36338	25.4452
1161	4282	FRMD4B|23150	FRMD4B|23150	0.922186	322	349.17	1.18355	25.4452
1162	4564	GNA12|2768	GNA12|2768	0.922186	322	349.17	1.15443	25.4452
1163	5482	JDP2|122953	JDP2|122953	0.922186	322	349.17	1.16609	25.4452
1164	8339	PLOD2|5352	PLOD2|5352	0.922186	322	349.17	1.20748	25.4452
1165	8717	PRSS27|83886	PRSS27|83886	0.922186	322	349.17	1.97703	25.4452
1166	9866	SEPT8|23176	SEPT8|23176	0.922186	322	349.17	1.11093	25.4452
1167	1597	C2|717	C2|717	0.919322	321	349.17	1.09095	25.4452
1168	3051	DEGS2|123099	DEGS2|123099	0.919322	321	349.17	1.07393	25.4452
1169	3807	FAM110A|83541	FAM110A|83541	0.919322	321	349.17	1.26472	25.4452
1170	4563	GNA11|2767	GNA11|2767	0.919322	321	349.17	1.09449	25.4452
1171	8307	PLEKHF2|79666	PLEKHF2|79666	0.919322	321	349.17	1.08513	25.4452
1172	8547	PPP1R15A|23645	PPP1R15A|23645	0.919322	321	349.17	1.16544	25.4452
1173	10229	SLC35F5|80255	SLC35F5|80255	0.919322	321	349.17	1.14968	25.4452
1174	12101	VOPP1|81552	VOPP1|81552	0.919322	321	349.17	1.07282	25.4452
1175	1069	BMP8B|656	BMP8B|656	0.916458	320	349.17	1.48202	25.4452
1176	2042	CCL3|6348	CCL3|6348	0.916458	320	349.17	1.26355	25.4452
1177	2591	COL8A1|1295	COL8A1|1295	0.916458	320	349.17	1.42631	25.4452
1178	3931	FAM43A|131583	FAM43A|131583	0.916458	320	349.17	1.13132	25.4452
1179	4297	FTHL3|2498	FTHL3|2498	0.916458	320	349.17	1.17178	25.4452
1180	4363	GAK|2580	GAK|2580	0.916458	320	349.17	1.09705	25.4452
1181	5279	IL17RE|132014	IL17RE|132014	0.916458	320	349.17	1.23103	25.4452
1182	7138	NAA30|122830	NAA30|122830	0.916458	320	349.17	1.13878	25.4452
1183	8092	PGF|5228	PGF|5228	0.916458	320	349.17	1.28753	25.4452
1184	8328	PLIN2|123	PLIN2|123	0.916458	320	349.17	1.42731	25.4452
1185	10954	TBC1D9B|23061	TBC1D9B|23061	0.916458	320	349.17	1.1028	25.4452
1186	11714	TSTD1|100131187	TSTD1|100131187	0.916458	320	349.17	1.15165	25.4452
1187	1619	C3orf59|151963	C3orf59|151963	0.913594	319	349.17	1.11963	25.4452
1188	3025	DDX3X|1654	DDX3X|1654	0.913594	319	349.17	1.13759	25.4452
1189	4365	GALC|2581	GALC|2581	0.913594	319	349.17	1.16256	25.4452
1190	5653	KIAA1024|23251	KIAA1024|23251	0.913594	319	349.17	1.26944	25.4452
1191	7884	PAX9|5083	PAX9|5083	0.913594	319	349.17	2.50593	25.4452
1192	8384	PNMA2|10687	PNMA2|10687	0.913594	319	349.17	1.03636	25.4452
1193	8890	PXK|54899	PXK|54899	0.913594	319	349.17	1.13987	25.4452
1194	9104	RBAK|57786	RBAK|57786	0.913594	319	349.17	1.11214	25.4452
1195	10712	STEAP4|79689	STEAP4|79689	0.913594	319	349.17	3.31461	25.4452
1196	93	ACAN|176	ACAN|176	0.91073	318	349.17	0.273237	25.4452
1197	185	ADAMTS6|11174	ADAMTS6|11174	0.91073	318	349.17	1.31365	25.4452
1198	5075	HOXD9|3235	HOXD9|3235	0.91073	318	349.17	1.06294	25.4452
1199	8725	PRX|57716	PRX|57716	0.91073	318	349.17	1.43291	25.4452
1200	9567	RRAGC|64121	RRAGC|64121	0.91073	318	349.17	1.14903	25.4452
1201	12903	ZNF750|79755	ZNF750|79755	0.91073	318	349.17	1.24618	25.4452
1202	923	B4GALT1|2683	B4GALT1|2683	0.907866	317	349.17	1.08771	25.4452
1203	1580	C2orf49|79074	C2orf49|79074	0.907866	317	349.17	1.10952	25.4452
1204	4925	HEXA|3073	HEXA|3073	0.907866	317	349.17	1.09763	25.4452
1205	5264	IKZF2|22807	IKZF2|22807	0.907866	317	349.17	1.22812	25.4452
1206	8859	PTPRO|5800	PTPRO|5800	0.907866	317	349.17	1.18581	25.4452
1207	8883	PVR|5817	PVR|5817	0.907866	317	349.17	1.18037	25.4452
1208	10483	SORT1|6272	SORT1|6272	0.907866	317	349.17	1.16529	25.4452
1209	11617	TRIM56|81844	TRIM56|81844	0.907866	317	349.17	1.32375	25.4452
1210	12799	ZNF583|147949	ZNF583|147949	0.907866	317	349.17	1.18581	25.4452
1211	2378	CHN1|1123	CHN1|1123	0.905002	316	349.17	1.04131	25.4452
1212	6563	MCFD2|90411	MCFD2|90411	0.905002	316	349.17	1.14443	25.4452
1213	8933	RAB17|64284	RAB17|64284	0.905002	316	349.17	1.32636	25.4452
1214	10174	SLC25A4|291	SLC25A4|291	0.905002	316	349.17	1.24168	25.4452
1215	10983	TC2N|123036	TC2N|123036	0.905002	316	349.17	1.21783	25.4452
1216	11372	TMEM64|169200	TMEM64|169200	0.905002	316	349.17	1.08246	25.4452
1217	751	ASPH|444	ASPH|444	0.902138	315	349.17	1.09669	25.4452
1218	2498	CLTB|1212	CLTB|1212	0.902138	315	349.17	1.14506	25.4452
1219	4157	FIG4|9896	FIG4|9896	0.902138	315	349.17	1.13986	25.4452
1220	5984	LLGL2|3993	LLGL2|3993	0.902138	315	349.17	1.18048	25.4452
1221	6873	MPZL2|10205	MPZL2|10205	0.902138	315	349.17	1.22678	25.4452
1222	7106	MYO1C|4641	MYO1C|4641	0.902138	315	349.17	1.17785	25.4452
1223	7210	NCAM2|4685	NCAM2|4685	0.902138	315	349.17	0.948743	25.4452
1224	8908	QPCT|25797	QPCT|25797	0.902138	315	349.17	1.48821	25.4452
1225	9464	RPL23AP7|118433	RPL23AP7|118433	0.902138	315	349.17	1.17051	25.4452
1226	9629	RWDD1|51389	RWDD1|51389	0.902138	315	349.17	1.11333	25.4452
1227	11466	TNS3|64759	TNS3|64759	0.902138	315	349.17	1.20989	25.4452
1228	1859	CAPN1|823	CAPN1|823	0.899274	314	349.17	1.10341	25.4452
1229	2113	CD300C|10871	CD300C|10871	0.899274	314	349.17	1.18308	25.4452
1230	4680	GPR39|2863	GPR39|2863	0.899274	314	349.17	1.64925	25.4452
1231	5342	INPP5J|27124	INPP5J|27124	0.899274	314	349.17	1.0761	25.4452
1232	5502	JUN|3725	JUN|3725	0.899274	314	349.17	1.21692	25.4452
1233	6333	LTBP2|4053	LTBP2|4053	0.899274	314	349.17	1.26581	25.4452
1234	7116	MYO9A|4649	MYO9A|4649	0.899274	314	349.17	1.20569	25.4452
1235	9743	SCNN1B|6338	SCNN1B|6338	0.899274	314	349.17	1.74218	25.4452
1236	193	ADAP2|55803	ADAP2|55803	0.89641	313	349.17	1.14029	25.4452
1237	721	ARSJ|79642	ARSJ|79642	0.89641	313	349.17	1.06889	25.4452
1238	4411	GATM|2628	GATM|2628	0.89641	313	349.17	1.65422	25.4452
1239	5066	HOXB4|3214	HOXB4|3214	0.89641	313	349.17	1.09835	25.4452
1240	5194	IDS|3423	IDS|3423	0.89641	313	349.17	1.17704	25.4452
1241	10262	SLC44A1|23446	SLC44A1|23446	0.89641	313	349.17	1.23731	25.4452
1242	1278	C14orf149|112849	C14orf149|112849	0.893546	312	349.17	1.26532	25.4452
1243	1337	C16orf72|29035	C16orf72|29035	0.893546	312	349.17	1.12383	25.4452
1244	1552	C22orf23|84645	C22orf23|84645	0.893546	312	349.17	1.14423	25.4452
1245	2041	CCL2|6347	CCL2|6347	0.893546	312	349.17	1.09827	25.4452
1246	2078	CCRL1|51554	CCRL1|51554	0.893546	312	349.17	1.40663	25.4452
1247	2857	CXCR7|57007	CXCR7|57007	0.893546	312	349.17	1.1774	25.4452
1248	3717	EVC2|132884	EVC2|132884	0.893546	312	349.17	1.33541	25.4452
1249	3928	FAM3C|10447	FAM3C|10447	0.893546	312	349.17	1.11623	25.4452
1250	4547	GLYCTK|132158	GLYCTK|132158	0.893546	312	349.17	1.11686	25.4452
1251	7821	PALLD|23022	PALLD|23022	0.893546	312	349.17	1.28237	25.4452
1252	11344	TMEM38B|55151	TMEM38B|55151	0.893546	312	349.17	1.21134	25.4452
1253	1820	CACNG4|27092	CACNG4|27092	0.890682	311	349.17	1.72318	25.4452
1254	2510	CMPK1|51727	CMPK1|51727	0.890682	311	349.17	1.08677	25.4452
1255	4660	GPR126|57211	GPR126|57211	0.890682	311	349.17	1.18912	25.4452
1256	4806	GXYLT2|727936	GXYLT2|727936	0.890682	311	349.17	1.13999	25.4452
1257	4860	HCFC1R1|54985	HCFC1R1|54985	0.890682	311	349.17	1.11159	25.4452
1258	5271	IL13RA1|3597	IL13RA1|3597	0.890682	311	349.17	1.24338	25.4452
1259	6382	MACC1|346389	MACC1|346389	0.890682	311	349.17	1.41753	25.4452
1260	8672	PRPF18|8559	PRPF18|8559	0.890682	311	349.17	1.16952	25.4452
1261	9574	RRM2B|50484	RRM2B|50484	0.890682	311	349.17	1.20977	25.4452
1262	9664	SAMD4A|23034	SAMD4A|23034	0.890682	311	349.17	1.23044	25.4452
1263	11204	TMBIM1|64114	TMBIM1|64114	0.890682	311	349.17	1.09221	25.4452
1264	12458	ZFP36L1|677	ZFP36L1|677	0.890682	311	349.17	1.13586	25.4452
1265	184	ADAMTS5|11096	ADAMTS5|11096	0.887819	310	349.17	1.32964	25.4452
1266	2204	CDH6|1004	CDH6|1004	0.887819	310	349.17	1.46555	25.4452
1267	3532	ELF1|1997	ELF1|1997	0.887819	310	349.17	1.14556	25.4452
1268	5381	IQCH|64799	IQCH|64799	0.887819	310	349.17	1.27289	25.4452
1269	5846	LACE1|246269	LACE1|246269	0.887819	310	349.17	1.1823	25.4452
1270	6394	MAFF|23764	MAFF|23764	0.887819	310	349.17	1.02385	25.4452
1271	7702	OLFML1|283298	OLFML1|283298	0.887819	310	349.17	1.23331	25.4452
1272	8505	PPIAL4C|653598	PPIAL4C|653598	0.887819	310	349.17	1.16964	25.4452
1273	9067	RARRES1|5918	RARRES1|5918	0.887819	310	349.17	1.32165	25.4452
1274	10561	SPOPL|339745	SPOPL|339745	0.887819	310	349.17	1.19646	25.4452
1275	10726	STK32B|55351	STK32B|55351	0.887819	310	349.17	1.14827	25.4452
1276	11023	TDRD3|81550	TDRD3|81550	0.887819	310	349.17	1.17201	25.4452
1277	11034	TEC|7006	TEC|7006	0.887819	310	349.17	1.24519	25.4452
1278	11045	TES|26136	TES|26136	0.887819	310	349.17	1.10612	25.4452
1279	11474	TOM1L2|146691	TOM1L2|146691	0.887819	310	349.17	1.15359	25.4452
1280	11629	TRIP11|9321	TRIP11|9321	0.887819	310	349.17	1.16892	25.4452
1281	12305	YARS|8565	YARS|8565	0.887819	310	349.17	1.17101	25.4452
1282	188	ADAMTSL1|92949	ADAMTSL1|92949	0.884955	309	349.17	1.30722	25.4452
1283	421	ANGPT1|284	ANGPT1|284	0.884955	309	349.17	0.693864	25.4452
1284	2868	CYB561D1|284613	CYB561D1|284613	0.884955	309	349.17	1.17538	25.4452
1285	3887	FAM177A1|283635	FAM177A1|283635	0.884955	309	349.17	1.08849	25.4452
1286	4550	GMCL1|64395	GMCL1|64395	0.884955	309	349.17	1.11798	25.4452
1287	7020	MTHFR|4524	MTHFR|4524	0.884955	309	349.17	1.20159	25.4452
1288	7810	PAG1|55824	PAG1|55824	0.884955	309	349.17	1.05112	25.4452
1289	11661	TRPV2|51393	TRPV2|51393	0.884955	309	349.17	1.12197	25.4452
1290	11958	UNC5B|219699	UNC5B|219699	0.884955	309	349.17	1.35119	25.4452
1291	12946	ZNF816A|125893	ZNF816A|125893	0.884955	309	349.17	1.07998	25.4452
1292	5258	IKBIP|121457	IKBIP|121457	0.882091	308	349.17	1.1115	30.4253
1293	5390	IRAK2|3656	IRAK2|3656	0.882091	308	349.17	1.47771	30.4253
1294	6148	LOC644936|644936	LOC644936|644936	0.882091	308	349.17	1.21999	30.4253
1295	9880	SERINC5|256987	SERINC5|256987	0.882091	308	349.17	1.2253	30.4253
1296	9933	SFMBT2|57713	SFMBT2|57713	0.882091	308	349.17	1.2651	30.4253
1297	10613	SRP54|6729	SRP54|6729	0.882091	308	349.17	1.0968	30.4253
1298	11873	UBE2M|9040	UBE2M|9040	0.882091	308	349.17	1.1827	30.4253
1299	11924	UCHL3|7347	UCHL3|7347	0.882091	308	349.17	1.23563	30.4253
1300	914	B3GNT2|10678	B3GNT2|10678	0.879227	307	349.17	1.11969	30.4253
1301	3036	DDX56|54606	DDX56|54606	0.879227	307	349.17	1.11759	30.4253
1302	4210	FLOT1|10211	FLOT1|10211	0.879227	307	349.17	1.18057	30.4253
1303	4945	HIC1|3090	HIC1|3090	0.879227	307	349.17	1.16844	30.4253
1304	5071	HOXC6|3223	HOXC6|3223	0.879227	307	349.17	0.997894	30.4253
1305	6262	LRRC1|55227	LRRC1|55227	0.879227	307	349.17	1.14494	30.4253
1306	8804	PTGER3|5733	PTGER3|5733	0.879227	307	349.17	1.55468	30.4253
1307	10286	SLC7A1|6541	SLC7A1|6541	0.879227	307	349.17	1.21087	30.4253
1308	11189	TLR6|10333	TLR6|10333	0.879227	307	349.17	1.03204	30.4253
1309	12234	WFS1|7466	WFS1|7466	0.879227	307	349.17	1.15575	30.4253
1310	12379	ZBTB7B|51043	ZBTB7B|51043	0.879227	307	349.17	1.21462	30.4253
1311	1598	C3AR1|719	C3AR1|719	0.876363	306	349.17	1.16366	30.4253
1312	2514	CMTM4|146223	CMTM4|146223	0.876363	306	349.17	1.25462	30.4253
1313	3929	FAM40A|85369	FAM40A|85369	0.876363	306	349.17	1.09393	30.4253
1314	4794	GUCY1A3|2982	GUCY1A3|2982	0.876363	306	349.17	1.29144	30.4253
1315	5756	KLC1|3831	KLC1|3831	0.876363	306	349.17	1.11412	30.4253
1316	7065	MVP|9961	MVP|9961	0.876363	306	349.17	1.15653	30.4253
1317	8270	PLB1|151056	PLB1|151056	0.876363	306	349.17	1.39498	30.4253
1318	8359	PLXNC1|10154	PLXNC1|10154	0.876363	306	349.17	1.23408	30.4253
1319	10524	SPATS2L|26010	SPATS2L|26010	0.876363	306	349.17	1.07662	30.4253
1320	10600	SRD5A3|79644	SRD5A3|79644	0.876363	306	349.17	1.34663	30.4253
1321	11502	TOX4|9878	TOX4|9878	0.876363	306	349.17	1.10016	30.4253
1322	11627	TRIO|7204	TRIO|7204	0.876363	306	349.17	1.16428	30.4253
1323	11741	TTC39B|158219	TTC39B|158219	0.876363	306	349.17	1.17339	30.4253
1324	12388	ZC3H13|23091	ZC3H13|23091	0.876363	306	349.17	1.10444	30.4253
1325	186	ADAMTS7|11173	ADAMTS7|11173	0.873499	305	349.17	1.0483	30.4253
1326	983	BCAR1|9564	BCAR1|9564	0.873499	305	349.17	1.13993	30.4253
1327	2312	CES1|1066	CES1|1066	0.873499	305	349.17	1.4132	30.4253
1328	3781	FAF2|23197	FAF2|23197	0.873499	305	349.17	1.17219	30.4253
1329	8506	PPIAL4G|644591	PPIAL4G|644591	0.873499	305	349.17	1.14895	30.4253
1330	9166	RCBTB2|1102	RCBTB2|1102	0.873499	305	349.17	1.19008	30.4253
1331	10049	SIGLEC7|27036	SIGLEC7|27036	0.873499	305	349.17	1.08156	30.4253
1332	11771	TUBB2A|7280	TUBB2A|7280	0.873499	305	349.17	1.48247	30.4253
1333	2448	CLDN1|9076	CLDN1|9076	0.870635	304	349.17	1.30323	30.4253
1334	3611	EPB41L4A|64097	EPB41L4A|64097	0.870635	304	349.17	1.28922	30.4253
1335	4094	FCGR1A|2209	FCGR1A|2209	0.870635	304	349.17	1.13384	30.4253
1336	4095	FCGR1B|2210	FCGR1B|2210	0.870635	304	349.17	1.07368	30.4253
1337	4554	GMFB|2764	GMFB|2764	0.870635	304	349.17	1.1576	30.4253
1338	7713	OPN3|23596	OPN3|23596	0.870635	304	349.17	1.23615	30.4253
1339	8099	PGM3|5238	PGM3|5238	0.870635	304	349.17	1.14108	30.4253
1340	8645	PRKCE|5581	PRKCE|5581	0.870635	304	349.17	1.18666	30.4253
1341	8889	PXDN|7837	PXDN|7837	0.870635	304	349.17	1.1916	30.4253
1342	12097	VKORC1|79001	VKORC1|79001	0.870635	304	349.17	1.15316	30.4253
1343	12639	ZNF324B|388569	ZNF324B|388569	0.870635	304	349.17	1.17639	30.4253
1344	12943	ZNF813|126017	ZNF813|126017	0.870635	304	349.17	1.12123	30.4253
1345	674	ARL4D|379	ARL4D|379	0.867771	303	349.17	1.36682	30.4253
1346	3261	DOPEY2|9980	DOPEY2|9980	0.867771	303	349.17	1.14108	30.4253
1347	3446	EFTUD1|79631	EFTUD1|79631	0.867771	303	349.17	1.08569	30.4253
1348	4238	FNDC3A|22862	FNDC3A|22862	0.867771	303	349.17	1.17486	30.4253
1349	4647	GPI|2821	GPI|2821	0.867771	303	349.17	1.21169	30.4253
1350	4681	GPR4|2828	GPR4|2828	0.867771	303	349.17	1.25103	30.4253
1351	5069	HOXC10|3226	HOXC10|3226	0.867771	303	349.17	1.09348	30.4253
1352	5187	IDH2|3418	IDH2|3418	0.867771	303	349.17	1.2635	30.4253
1353	6240	LRG1|116844	LRG1|116844	0.867771	303	349.17	1.22075	30.4253
1354	6809	MMP3|4314	MMP3|4314	0.867771	303	349.17	1.53664	30.4253
1355	8501	PPFIA3|8541	PPFIA3|8541	0.867771	303	349.17	1.51788	30.4253
1356	8524	PPM1A|5494	PPM1A|5494	0.867771	303	349.17	1.10996	30.4253
1357	11419	TNC|3371	TNC|3371	0.867771	303	349.17	1.18349	30.4253
1358	709	ARPP19|10776	ARPP19|10776	0.864907	302	349.17	1.10168	30.4253
1359	1691	C6orf1|221491	C6orf1|221491	0.864907	302	349.17	1.15936	30.4253
1360	2769	CSRNP1|64651	CSRNP1|64651	0.864907	302	349.17	1.09592	30.4253
1361	3197	DNAJC13|23317	DNAJC13|23317	0.864907	302	349.17	1.10229	30.4253
1362	3522	EIF4H|7458	EIF4H|7458	0.864907	302	349.17	1.06369	30.4253
1363	4107	FDPS|2224	FDPS|2224	0.864907	302	349.17	1.0952	30.4253
1364	4895	HEATR5A|25938	HEATR5A|25938	0.864907	302	349.17	1.18722	30.4253
1365	6068	LOC151534|151534	LOC151534|151534	0.864907	302	349.17	1.36624	30.4253
1366	6376	LZIC|84328	LZIC|84328	0.864907	302	349.17	1.08922	30.4253
1367	7105	MYO1B|4430	MYO1B|4430	0.864907	302	349.17	1.21448	30.4253
1368	8617	PREPL|9581	PREPL|9581	0.864907	302	349.17	1.11163	30.4253
1369	9079	RASD1|51655	RASD1|51655	0.864907	302	349.17	1.71901	30.4253
1370	9215	REXO2|25996	REXO2|25996	0.864907	302	349.17	1.11778	30.4253
1371	9896	SERTAD1|29950	SERTAD1|29950	0.864907	302	349.17	1.22701	30.4253
1372	10126	SLC1A3|6507	SLC1A3|6507	0.864907	302	349.17	1.09835	30.4253
1373	10459	SNX6|58533	SNX6|58533	0.864907	302	349.17	1.16129	30.4253
1374	10706	STBD1|8987	STBD1|8987	0.864907	302	349.17	1.16706	30.4253
1375	11198	TM7SF2|7108	TM7SF2|7108	0.864907	302	349.17	0.731069	30.4253
1376	12992	ZSCAN20|7579	ZSCAN20|7579	0.864907	302	349.17	1.23965	30.4253
1377	316	AKAP2|11217	AKAP2|11217	0.862043	301	349.17	1.28682	30.4253
1378	3245	DOCK5|80005	DOCK5|80005	0.862043	301	349.17	1.27361	30.4253
1379	5448	ITGB4|3691	ITGB4|3691	0.862043	301	349.17	1.16821	30.4253
1380	5545	KCNK6|9424	KCNK6|9424	0.862043	301	349.17	1.6135	30.4253
1381	6182	LOC729082|729082	LOC729082|729082	0.862043	301	349.17	1.13161	30.4253
1382	6968	MS4A4A|51338	MS4A4A|51338	0.862043	301	349.17	1.1411	30.4253
1383	7062	MUT|4594	MUT|4594	0.862043	301	349.17	1.18904	30.4253
1384	7813	PAIP2B|400961	PAIP2B|400961	0.862043	301	349.17	1.12654	30.4253
1385	8262	PLA2R1|22925	PLA2R1|22925	0.862043	301	349.17	0.950482	30.4253
1386	10874	TADA2B|93624	TADA2B|93624	0.862043	301	349.17	1.14306	30.4253
1387	12320	YKT6|10652	YKT6|10652	0.862043	301	349.17	1.12577	30.4253
1388	12875	ZNF697|90874	ZNF697|90874	0.862043	301	349.17	0.897976	30.4253
1389	336	AKTIP|64400	AKTIP|64400	0.859179	300	349.17	1.10368	30.4253
1390	941	BAG5|9529	BAG5|9529	0.859179	300	349.17	1.10899	30.4253
1391	1464	C1orf170|84808	C1orf170|84808	0.859179	300	349.17	1.09859	30.4253
1392	1801	CA13|377677	CA13|377677	0.859179	300	349.17	1.20808	30.4253
1393	2119	CD36|948	CD36|948	0.859179	300	349.17	2.12629	30.4253
1394	3736	EXOC6B|23233	EXOC6B|23233	0.859179	300	349.17	1.14698	30.4253
1395	7522	NQO1|1728	NQO1|1728	0.859179	300	349.17	1.26276	30.4253
1396	10294	SLC9A1|6548	SLC9A1|6548	0.859179	300	349.17	1.12956	30.4253
1397	11903	UBQLN2|29978	UBQLN2|29978	0.859179	300	349.17	1.12659	30.4253
1398	1312	C15orf48|84419	C15orf48|84419	0.856315	299	349.17	1.48716	30.4253
1399	1905	CAV2|858	CAV2|858	0.856315	299	349.17	1.08536	30.4253
1400	2097	CD164|8763	CD164|8763	0.856315	299	349.17	1.07081	30.4253
1401	3613	EPB41L5|57669	EPB41L5|57669	0.856315	299	349.17	1.17552	30.4253
1402	3643	EPS8L1|54869	EPS8L1|54869	0.856315	299	349.17	1.44277	30.4253
1403	3700	ESYT2|57488	ESYT2|57488	0.856315	299	349.17	1.18893	30.4253
1404	4667	GPR153|387509	GPR153|387509	0.856315	299	349.17	1.19877	30.4253
1405	5421	ISPD|729920	ISPD|729920	0.856315	299	349.17	1.31147	30.4253
1406	6472	MAP4K5|11183	MAP4K5|11183	0.856315	299	349.17	1.13709	30.4253
1407	9128	RBM26|64062	RBM26|64062	0.856315	299	349.17	1.09715	30.4253
1408	10599	SRD5A1|6715	SRD5A1|6715	0.856315	299	349.17	1.27408	30.4253
1409	10782	SUCLG2|8801	SUCLG2|8801	0.856315	299	349.17	1.19808	30.4253
1410	12960	ZNF845|91664	ZNF845|91664	0.856315	299	349.17	1.08914	30.4253
1411	1574	C2orf34|79823	C2orf34|79823	0.853451	298	349.17	1.20239	30.4253
1412	1806	CAB39|51719	CAB39|51719	0.853451	298	349.17	1.1369	30.4253
1413	4316	FUT1|2523	FUT1|2523	0.853451	298	349.17	1.25237	30.4253
1414	6553	MB|4151	MB|4151	0.853451	298	349.17	1.1624	30.4253
1415	7091	MYH9|4627	MYH9|4627	0.853451	298	349.17	1.18101	30.4253
1416	7711	OPHN1|4983	OPHN1|4983	0.853451	298	349.17	1.14172	30.4253
1417	8439	POLR2D|5433	POLR2D|5433	0.853451	298	349.17	1.09638	30.4253
1418	8723	PRUNE2|158471	PRUNE2|158471	0.853451	298	349.17	1.68309	30.4253
1419	10710	STEAP2|261729	STEAP2|261729	0.853451	298	349.17	1.35622	30.4253
1420	12255	WNT7B|7477	WNT7B|7477	0.853451	298	349.17	1.44709	30.4253
1421	522	AP3S1|1176	AP3S1|1176	0.850587	297	349.17	1.11861	30.4253
1422	714	ARRDC3|57561	ARRDC3|57561	0.850587	297	349.17	1.24866	30.4253
1423	860	ATP7A|538	ATP7A|538	0.850587	297	349.17	1.10569	30.4253
1424	8168	PICALM|8301	PICALM|8301	0.850587	297	349.17	1.09003	30.4253
1425	8421	POLE4|56655	POLE4|56655	0.850587	297	349.17	1.1996	30.4253
1426	9552	RPS6KL1|83694	RPS6KL1|83694	0.850587	297	349.17	1.33949	30.4253
1427	10485	SOS2|6655	SOS2|6655	0.850587	297	349.17	1.14672	30.4253
1428	12483	ZG16B|124220	ZG16B|124220	0.850587	297	349.17	0.665792	30.4253
1429	2988	DCUN1D3|123879	DCUN1D3|123879	0.847724	296	349.17	1.13588	30.4253
1430	3279	DPT|1805	DPT|1805	0.847724	296	349.17	1.17378	30.4253
1431	4207	FLNA|2316	FLNA|2316	0.847724	296	349.17	1.22218	30.4253
1432	4246	FOLR2|2350	FOLR2|2350	0.847724	296	349.17	1.21303	30.4253
1433	5507	KANK2|25959	KANK2|25959	0.847724	296	349.17	1.08164	30.4253
1434	6671	METTL9|51108	METTL9|51108	0.847724	296	349.17	1.08393	30.4253
1435	10900	TAGLN2|8407	TAGLN2|8407	0.847724	296	349.17	1.10315	30.4253
1436	12518	ZNF117|51351	ZNF117|51351	0.847724	296	349.17	1.88641	30.4253
1437	1060	BLVRB|645	BLVRB|645	0.84486	295	349.17	1.24598	30.4253
1438	2156	CDA|978	CDA|978	0.84486	295	349.17	2.09192	30.4253
1439	4209	FLNC|2318	FLNC|2318	0.84486	295	349.17	1.06062	30.4253
1440	8210	PILRA|29992	PILRA|29992	0.84486	295	349.17	1.11578	30.4253
1441	9232	RFX2|5990	RFX2|5990	0.84486	295	349.17	1.13379	30.4253
1442	10468	SOCS4|122809	SOCS4|122809	0.84486	295	349.17	1.22667	30.4253
1443	10515	SPATA18|132671	SPATA18|132671	0.84486	295	349.17	1.18568	30.4253
1444	10589	SQLE|6713	SQLE|6713	0.84486	295	349.17	1.29819	30.4253
1445	11424	TNFAIP8L1|126282	TNFAIP8L1|126282	0.84486	295	349.17	1.09846	30.4253
1446	4506	GJA5|2702	GJA5|2702	0.841996	294	349.17	1.33544	30.4253
1447	5718	KIF13A|63971	KIF13A|63971	0.841996	294	349.17	1.14754	30.4253
1448	5750	KIFC3|3801	KIFC3|3801	0.841996	294	349.17	1.25506	30.4253
1449	6393	MAFB|9935	MAFB|9935	0.841996	294	349.17	1.2093	30.4253
1450	9060	RAPGEF5|9771	RAPGEF5|9771	0.841996	294	349.17	1.24723	30.4253
1451	10862	SYTL4|94121	SYTL4|94121	0.841996	294	349.17	1.36208	30.4253
1452	10981	TBXA2R|6915	TBXA2R|6915	0.841996	294	349.17	1.16492	30.4253
1453	11800	TWSG1|57045	TWSG1|57045	0.841996	294	349.17	1.1173	30.4253
1454	12640	ZNF324|25799	ZNF324|25799	0.841996	294	349.17	1.11479	30.4253
1455	614	ARHGAP24|83478	ARHGAP24|83478	0.839132	293	349.17	1.04137	30.4253
1456	4788	GTPBP2|54676	GTPBP2|54676	0.839132	293	349.17	1.24223	30.4253
1457	5444	ITGB1|3688	ITGB1|3688	0.839132	293	349.17	1.31781	30.4253
1458	7822	PALM2-AKAP2|445815	PALM2-AKAP2|445815	0.839132	293	349.17	1.23651	30.4253
1459	9575	RRM2|6241	RRM2|6241	0.839132	293	349.17	1.17802	30.4253
1460	10029	SHKBP1|92799	SHKBP1|92799	0.839132	293	349.17	1.13741	30.4253
1461	10298	SLC9A7|84679	SLC9A7|84679	0.839132	293	349.17	1.14809	30.4253
1462	10469	SOCS5|9655	SOCS5|9655	0.839132	293	349.17	1.23507	30.4253
1463	1986	CCDC3|83643	CCDC3|83643	0.836268	292	349.17	0.989099	30.4253
1464	2212	CDK16|5127	CDK16|5127	0.836268	292	349.17	1.09406	30.4253
1465	2406	CIB2|10518	CIB2|10518	0.836268	292	349.17	1.3337	30.4253
1466	2521	CNFN|84518	CNFN|84518	0.836268	292	349.17	1.3587	30.4253
1467	5889	LATS2|26524	LATS2|26524	0.836268	292	349.17	1.13515	30.4253
1468	6081	LOC222699|222699	LOC222699|222699	0.836268	292	349.17	1.22358	30.4253
1469	10952	TBC1D8B|54885	TBC1D8B|54885	0.836268	292	349.17	1.0894	30.4253
1470	11700	TSPAN5|10098	TSPAN5|10098	0.836268	292	349.17	1.26892	30.4253
1471	11832	UACA|55075	UACA|55075	0.836268	292	349.17	1.1765	30.4253
1472	12655	ZNF347|84671	ZNF347|84671	0.836268	292	349.17	1.13113	30.4253
1473	897	AVL9|23080	AVL9|23080	0.833404	291	349.17	1.17918	30.4253
1474	2180	CDC42SE1|56882	CDC42SE1|56882	0.833404	291	349.17	1.15105	30.4253
1475	3600	ENTPD5|957	ENTPD5|957	0.833404	291	349.17	1.07411	30.4253
1476	5694	KIAA1644|85352	KIAA1644|85352	0.833404	291	349.17	1.5692	30.4253
1477	5967	LIMS2|55679	LIMS2|55679	0.833404	291	349.17	1.35837	30.4253
1478	8808	PTGES|9536	PTGES|9536	0.833404	291	349.17	1.33228	30.4253
1479	8856	PTPRK|5796	PTPRK|5796	0.833404	291	349.17	1.14056	30.4253
1480	12275	XIAP|331	XIAP|331	0.833404	291	349.17	1.09086	30.4253
1481	798	ATL3|25923	ATL3|25923	0.83054	290	349.17	1.09614	30.4253
1482	1292	C14orf37|145407	C14orf37|145407	0.83054	290	349.17	1.14354	30.4253
1483	2670	CPLX1|10815	CPLX1|10815	0.83054	290	349.17	1.09265	30.4253
1484	2923	DAD1|1603	DAD1|1603	0.83054	290	349.17	1.11439	30.4253
1485	3979	FAM84A|151354	FAM84A|151354	0.83054	290	349.17	1.41891	30.4253
1486	4638	GPC1|2817	GPC1|2817	0.83054	290	349.17	1.05506	30.4253
1487	4916	HERC3|8916	HERC3|8916	0.83054	290	349.17	1.2048	30.4253
1488	5500	JUNB|3726	JUNB|3726	0.83054	290	349.17	1.20583	30.4253
1489	5952	LIG4|3981	LIG4|3981	0.83054	290	349.17	1.13387	30.4253
1490	7108	MYO1E|4643	MYO1E|4643	0.83054	290	349.17	1.1178	30.4253
1491	10975	TBX18|9096	TBX18|9096	0.83054	290	349.17	1.17198	30.4253
1492	12314	YIPF1|54432	YIPF1|54432	0.83054	290	349.17	1.09851	30.4253
1493	246	AFAP1|60312	AFAP1|60312	0.827676	289	349.17	1.2359	30.4253
1494	285	AHCYL1|10768	AHCYL1|10768	0.827676	289	349.17	1.10062	30.4253
1495	622	ARHGAP32|9743	ARHGAP32|9743	0.827676	289	349.17	1.23805	30.4253
1496	909	B3GALT4|8705	B3GALT4|8705	0.827676	289	349.17	1.12441	30.4253
1497	2055	CCNDBP1|23582	CCNDBP1|23582	0.827676	289	349.17	1.12947	30.4253
1498	4359	GADD45A|1647	GADD45A|1647	0.827676	289	349.17	1.10254	30.4253
1499	5690	KIAA1598|57698	KIAA1598|57698	0.827676	289	349.17	1.19828	30.4253
1500	7463	NOD2|64127	NOD2|64127	0.827676	289	349.17	1.2794	30.4253
1501	9395	RNF39|80352	RNF39|80352	0.827676	289	349.17	0.837723	30.4253
1502	11435	TNFRSF18|8784	TNFRSF18|8784	0.827676	289	349.17	1.14534	30.4253
1503	11512	TP53|7157	TP53|7157	0.827676	289	349.17	1.18958	30.4253
1504	11583	TRIB2|28951	TRIB2|28951	0.827676	289	349.17	0.92899	30.4253
1505	988	BCAS4|55653	BCAS4|55653	0.824812	288	349.17	1.18185	30.4253
1506	3356	DYNLT3|6990	DYNLT3|6990	0.824812	288	349.17	1.12395	30.4253
1507	5204	IFI27L1|122509	IFI27L1|122509	0.824812	288	349.17	1.11428	30.4253
1508	7417	NIPSNAP3A|25934	NIPSNAP3A|25934	0.824812	288	349.17	1.11105	30.4253
1509	9974	SGK269|79834	SGK269|79834	0.824812	288	349.17	1.15836	30.4253
1510	10450	SNX25|83891	SNX25|83891	0.824812	288	349.17	1.08693	30.4253
1511	10452	SNX29|92017	SNX29|92017	0.824812	288	349.17	1.0925	30.4253
1512	12208	WDR61|80349	WDR61|80349	0.824812	288	349.17	1.25057	30.4253
1513	1137	BTBD7|55727	BTBD7|55727	0.821948	287	349.17	1.15823	30.4253
1514	1317	C15orf62|643338	C15orf62|643338	0.821948	287	349.17	0.881438	30.4253
1515	1418	C19orf54|284325	C19orf54|284325	0.821948	287	349.17	1.06765	30.4253
1516	3702	ETF1|2107	ETF1|2107	0.821948	287	349.17	1.14023	30.4253
1517	4083	FBXO9|26268	FBXO9|26268	0.821948	287	349.17	1.15103	30.4253
1518	4504	GJA1|2697	GJA1|2697	0.821948	287	349.17	1.28914	30.4253
1519	5772	KLF9|687	KLF9|687	0.821948	287	349.17	1.21479	30.4253
1520	5891	LAYN|143903	LAYN|143903	0.821948	287	349.17	1.02755	30.4253
1521	6547	MBOAT2|129642	MBOAT2|129642	0.821948	287	349.17	1.22777	30.4253
1522	6676	MEX3D|399664	MEX3D|399664	0.821948	287	349.17	1.16092	30.4253
1523	6987	MST1|4485	MST1|4485	0.821948	287	349.17	1.13175	30.4253
1524	7125	MZF1|7593	MZF1|7593	0.821948	287	349.17	1.08367	30.4253
1525	8507	PPIA|5478	PPIA|5478	0.821948	287	349.17	1.127	30.4253
1526	10584	SPTB|6710	SPTB|6710	0.821948	287	349.17	1.03374	30.4253
1527	11339	TMEM30A|55754	TMEM30A|55754	0.821948	287	349.17	1.08448	30.4253
1528	2466	CLIC1|1192	CLIC1|1192	0.819084	286	349.17	1.11193	30.4253
1529	5017	HMGCS1|3157	HMGCS1|3157	0.819084	286	349.17	1.29294	30.4253
1530	6439	MAP1A|4130	MAP1A|4130	0.819084	286	349.17	1.20959	30.4253
1531	6688	MFN2|9927	MFN2|9927	0.819084	286	349.17	1.22797	30.4253
1532	6878	MRC2|9902	MRC2|9902	0.819084	286	349.17	1.11923	30.4253
1533	8502	PPFIBP1|8496	PPFIBP1|8496	0.819084	286	349.17	1.01676	30.4253
1534	10053	SIK1|150094	SIK1|150094	0.819084	286	349.17	1.33727	30.4253
1535	10454	SNX30|401548	SNX30|401548	0.819084	286	349.17	1.21681	30.4253
1536	11442	TNFRSF6B|8771	TNFRSF6B|8771	0.819084	286	349.17	1.49745	30.4253
1537	2694	CPZ|8532	CPZ|8532	0.81622	285	349.17	1.13941	33.0207
1538	9041	RANBP2|5903	RANBP2|5903	0.81622	285	349.17	1.09053	33.0207
1539	9145	RBM7|10179	RBM7|10179	0.81622	285	349.17	1.16859	33.0207
1540	9429	RORC|6097	RORC|6097	0.81622	285	349.17	1.12995	33.0207
1541	1307	C15orf39|56905	C15orf39|56905	0.813356	284	349.17	1.194	33.0207
1542	1869	CAPZA2|830	CAPZA2|830	0.813356	284	349.17	0.976062	33.0207
1543	2871	CYB5A|1528	CYB5A|1528	0.813356	284	349.17	1.17288	33.0207
1544	4091	FCER1G|2207	FCER1G|2207	0.813356	284	349.17	1.07021	33.0207
1545	5183	ID3|3399	ID3|3399	0.813356	284	349.17	1.08089	33.0207
1546	9775	SDHA|6389	SDHA|6389	0.813356	284	349.17	1.30459	33.0207
1547	11423	TNFAIP6|7130	TNFAIP6|7130	0.813356	284	349.17	1.0259	33.0207
1548	12055	VAMP3|9341	VAMP3|9341	0.813356	284	349.17	1.15683	33.0207
1549	12551	ZNF185|7739	ZNF185|7739	0.813356	284	349.17	1.25093	33.0207
1550	1528	C20orf29|55317	C20orf29|55317	0.810492	283	349.17	1.1138	33.0207
1551	1735	C7orf70|84792	C7orf70|84792	0.810492	283	349.17	1.12879	33.0207
1552	2079	CCRL2|9034	CCRL2|9034	0.810492	283	349.17	1.06597	33.0207
1553	2453	CLDN7|1366	CLDN7|1366	0.810492	283	349.17	1.16348	33.0207
1554	3934	FAM46A|55603	FAM46A|55603	0.810492	283	349.17	1.2092	33.0207
1555	5350	INTS1|26173	INTS1|26173	0.810492	283	349.17	1.20343	33.0207
1556	6332	LTBP1|4052	LTBP1|4052	0.810492	283	349.17	1.09195	33.0207
1557	7217	NCBP1|4686	NCBP1|4686	0.810492	283	349.17	1.10923	33.0207
1558	7534	NR3C1|2908	NR3C1|2908	0.810492	283	349.17	1.18937	33.0207
1559	8063	PEX6|5190	PEX6|5190	0.810492	283	349.17	1.39855	33.0207
1560	9423	ROD1|9991	ROD1|9991	0.810492	283	349.17	1.13192	33.0207
1561	10095	SLAMF8|56833	SLAMF8|56833	0.810492	283	349.17	1.09487	33.0207
1562	87	ACAD8|27034	ACAD8|27034	0.807628	282	349.17	1.10134	33.0207
1563	1765	C9orf140|89958	C9orf140|89958	0.807628	282	349.17	1.01906	33.0207
1564	2404	CIAPIN1|57019	CIAPIN1|57019	0.807628	282	349.17	1.10558	33.0207
1565	2878	CYB5R4|51167	CYB5R4|51167	0.807628	282	349.17	1.16806	33.0207
1566	3812	FAM113B|91523	FAM113B|91523	0.807628	282	349.17	1.02564	33.0207
1567	4591	GNL3L|54552	GNL3L|54552	0.807628	282	349.17	1.22762	33.0207
1568	5067	HOXB6|3216	HOXB6|3216	0.807628	282	349.17	0.943288	33.0207
1569	7080	MYCBP2|23077	MYCBP2|23077	0.807628	282	349.17	1.13356	33.0207
1570	7807	PAFAH1B2|5049	PAFAH1B2|5049	0.807628	282	349.17	1.12229	33.0207
1571	10437	SNX12|29934	SNX12|29934	0.807628	282	349.17	1.08864	33.0207
1572	11387	TMEM8A|58986	TMEM8A|58986	0.807628	282	349.17	1.14317	33.0207
1573	11975	UQCRC2|7385	UQCRC2|7385	0.807628	282	349.17	1.07494	33.0207
1574	12367	ZBTB42|100128927	ZBTB42|100128927	0.807628	282	349.17	1.19208	33.0207
1575	565	APOL4|80832	APOL4|80832	0.804765	281	349.17	1.5781	33.0207
1576	616	ARHGAP26|23092	ARHGAP26|23092	0.804765	281	349.17	1.04422	33.0207
1577	728	ASAM|79827	ASAM|79827	0.804765	281	349.17	1.27596	33.0207
1578	4261	FOXO1|2308	FOXO1|2308	0.804765	281	349.17	1.14516	33.0207
1579	6183	LOC729176|729176	LOC729176|729176	0.804765	281	349.17	1.09369	33.0207
1580	8248	PKNOX1|5316	PKNOX1|5316	0.804765	281	349.17	1.05687	33.0207
1581	8906	QKI|9444	QKI|9444	0.804765	281	349.17	1.12553	33.0207
1582	11569	TRAPPC2P1|10597	TRAPPC2P1|10597	0.804765	281	349.17	1.05395	33.0207
1583	12546	ZNF17|7565	ZNF17|7565	0.804765	281	349.17	1.059	33.0207
1584	1706	C7orf10|79783	C7orf10|79783	0.801901	280	349.17	1.34052	33.0207
1585	1969	CCDC149|91050	CCDC149|91050	0.801901	280	349.17	1.20603	33.0207
1586	3422	EEF2K|29904	EEF2K|29904	0.801901	280	349.17	1.12359	33.0207
1587	3568	EML1|2009	EML1|2009	0.801901	280	349.17	1.2079	33.0207
1588	6351	LY96|23643	LY96|23643	0.801901	280	349.17	1.0351	33.0207
1589	8429	POLM|27434	POLM|27434	0.801901	280	349.17	1.03489	33.0207
1590	9883	SERPINA3|12	SERPINA3|12	0.801901	280	349.17	0.759451	33.0207
1591	4466	GFPT1|2673	GFPT1|2673	0.799037	279	349.17	1.10517	33.0207
1592	5442	ITGAX|3687	ITGAX|3687	0.799037	279	349.17	1.10095	33.0207
1593	5534	KCNE3|10008	KCNE3|10008	0.799037	279	349.17	1.11655	33.0207
1594	5598	KHNYN|23351	KHNYN|23351	0.799037	279	349.17	1.12197	33.0207
1595	5913	LDLR|3949	LDLR|3949	0.799037	279	349.17	1.11387	33.0207
1596	6874	MPZL3|196264	MPZL3|196264	0.799037	279	349.17	1.1397	33.0207
1597	7440	NMB|4828	NMB|4828	0.799037	279	349.17	1.19016	33.0207
1598	9598	RSPRY1|89970	RSPRY1|89970	0.799037	279	349.17	1.16732	33.0207
1599	11050	TEX261|113419	TEX261|113419	0.799037	279	349.17	1.12015	33.0207
1600	11955	UNC13D|201294	UNC13D|201294	0.799037	279	349.17	1.29563	33.0207
1601	12159	WASL|8976	WASL|8976	0.797605	278.5	349.17	1.08118	33.0207
1602	198	ADAT3|113179	ADAT3|113179	0.796173	278	349.17	1.24182	33.0207
1603	4046	FBXL3|26224	FBXL3|26224	0.796173	278	349.17	1.11254	33.0207
1604	4250	FOS|2353	FOS|2353	0.796173	278	349.17	1.19268	33.0207
1605	5186	IDH1|3417	IDH1|3417	0.796173	278	349.17	1.13351	33.0207
1606	5825	KRT10|3858	KRT10|3858	0.796173	278	349.17	6.99745	33.0207
1607	6065	LOC150786|150786	LOC150786|150786	0.796173	278	349.17	1.10602	33.0207
1608	6595	ME1|4199	ME1|4199	0.796173	278	349.17	1.28446	33.0207
1609	6786	MLPH|79083	MLPH|79083	0.796173	278	349.17	1.71084	33.0207
1610	7068	MXD1|4084	MXD1|4084	0.796173	278	349.17	1.21185	33.0207
1611	7162	NAGS|162417	NAGS|162417	0.796173	278	349.17	1.15711	33.0207
1612	7524	NR1D1|9572	NR1D1|9572	0.796173	278	349.17	1.19665	33.0207
1613	7674	OBFC2A|64859	OBFC2A|64859	0.796173	278	349.17	1.21296	33.0207
1614	7983	PDGFB|5155	PDGFB|5155	0.796173	278	349.17	1.83023	33.0207
1615	8015	PDS5B|23047	PDS5B|23047	0.796173	278	349.17	1.14027	33.0207
1616	8018	PDXDC1|23042	PDXDC1|23042	0.796173	278	349.17	1.13088	33.0207
1617	8390	PNPLA4|8228	PNPLA4|8228	0.796173	278	349.17	1.15918	33.0207
1618	10537	SPG11|80208	SPG11|80208	0.796173	278	349.17	1.12383	33.0207
1619	10738	STOML1|9399	STOML1|9399	0.796173	278	349.17	1.16076	33.0207
1620	11200	TM9SF1|10548	TM9SF1|10548	0.796173	278	349.17	1.09755	33.0207
1621	2069	CCNT2|905	CCNT2|905	0.793309	277	349.17	1.16712	33.0207
1622	2210	CDK13|8621	CDK13|8621	0.793309	277	349.17	1.13357	33.0207
1623	2459	CLEC2B|9976	CLEC2B|9976	0.793309	277	349.17	1.19486	33.0207
1624	4096	FCGR1C|100132417	FCGR1C|100132417	0.793309	277	349.17	1.11521	33.0207
1625	8615	PRELID2|153768	PRELID2|153768	0.793309	277	349.17	1.21529	33.0207
1626	10462	SNX9|51429	SNX9|51429	0.793309	277	349.17	1.11339	33.0207
1627	10894	TAF6|6878	TAF6|6878	0.793309	277	349.17	1.07601	33.0207
1628	11029	TEAD3|7005	TEAD3|7005	0.793309	277	349.17	1.12698	33.0207
1629	1722	C7orf43|55262	C7orf43|55262	0.790445	276	349.17	1.12439	33.0207
1630	7539	NR5A2|2494	NR5A2|2494	0.790445	276	349.17	1.15063	33.0207
1631	8050	PEX11A|8800	PEX11A|8800	0.790445	276	349.17	1.07379	33.0207
1632	9315	RIPK3|11035	RIPK3|11035	0.790445	276	349.17	1.13509	33.0207
1633	10036	SHQ1|55164	SHQ1|55164	0.790445	276	349.17	1.07572	33.0207
1634	10705	STAU2|27067	STAU2|27067	0.790445	276	349.17	1.13005	33.0207
1635	11773	TUBB3|10381	TUBB3|10381	0.790445	276	349.17	1.10723	33.0207
1636	160	ACVR2A|92	ACVR2A|92	0.787581	275	349.17	1.17822	33.0207
1637	175	ADAM9|8754	ADAM9|8754	0.787581	275	349.17	1.31841	33.0207
1638	883	ATXN3|4287	ATXN3|4287	0.787581	275	349.17	1.13848	33.0207
1639	2919	DAB2|1601	DAB2|1601	0.787581	275	349.17	1.12792	33.0207
1640	3323	DUSP10|11221	DUSP10|11221	0.787581	275	349.17	1.20481	33.0207
1641	4531	GLRB|2743	GLRB|2743	0.787581	275	349.17	1.16588	33.0207
1642	7590	NTN4|59277	NTN4|59277	0.787581	275	349.17	1.20187	33.0207
1643	7740	OSBPL6|114880	OSBPL6|114880	0.787581	275	349.17	1.68712	33.0207
1644	8759	PSMC6|5706	PSMC6|5706	0.787581	275	349.17	1.12239	33.0207
1645	9897	SERTAD2|9792	SERTAD2|9792	0.787581	275	349.17	1.10943	33.0207
1646	9908	SETD3|84193	SETD3|84193	0.787581	275	349.17	1.1099	33.0207
1647	10549	SPINT1|6692	SPINT1|6692	0.787581	275	349.17	1.26487	33.0207
1648	10602	SREBF2|6721	SREBF2|6721	0.787581	275	349.17	1.14766	33.0207
1649	10813	SUSD2|56241	SUSD2|56241	0.787581	275	349.17	1.44664	33.0207
1650	12108	VPS16|64601	VPS16|64601	0.787581	275	349.17	1.15782	33.0207
1651	162	ACVRL1|94	ACVRL1|94	0.784717	274	349.17	1.09699	33.0207
1652	270	AGPAT2|10555	AGPAT2|10555	0.784717	274	349.17	1.09064	33.0207
1653	552	APOB48R|55911	APOB48R|55911	0.784717	274	349.17	1.09699	33.0207
1654	1462	C1orf162|128346	C1orf162|128346	0.784717	274	349.17	1.04073	33.0207
1655	1617	C3orf57|165679	C3orf57|165679	0.784717	274	349.17	1.16279	33.0207
1656	1629	C4orf10|317648	C4orf10|317648	0.784717	274	349.17	1.1774	33.0207
1657	4938	HHIPL1|84439	HHIPL1|84439	0.784717	274	349.17	1.08567	33.0207
1658	6354	LYNX1|66004	LYNX1|66004	0.784717	274	349.17	1.35668	33.0207
1659	8565	PPP2R1A|5518	PPP2R1A|5518	0.784717	274	349.17	1.08499	33.0207
1660	8571	PPP2R3C|55012	PPP2R3C|55012	0.784717	274	349.17	1.09828	33.0207
1661	10681	STAG3L1|54441	STAG3L1|54441	0.784717	274	349.17	1.19504	33.0207
1662	11750	TTC9|23508	TTC9|23508	0.784717	274	349.17	1.20631	33.0207
1663	12334	YWHAB|7529	YWHAB|7529	0.784717	274	349.17	1.07957	33.0207
1664	12443	ZFAND3|60685	ZFAND3|60685	0.784717	274	349.17	1.15953	33.0207
1665	431	ANKHD1-EIF4EBP3|404734	ANKHD1-EIF4EBP3|404734	0.781853	273	349.17	1.18794	33.0207
1666	1467	C1orf183|55924	C1orf183|55924	0.781853	273	349.17	1.2767	33.0207
1667	1489	C1orf54|79630	C1orf54|79630	0.781853	273	349.17	1.05786	33.0207
1668	1805	CAB39L|81617	CAB39L|81617	0.781853	273	349.17	1.09126	33.0207
1669	1829	CALD1|800	CALD1|800	0.781853	273	349.17	1.19218	33.0207
1670	2869	CYB561D2|11068	CYB561D2|11068	0.781853	273	349.17	1.14242	33.0207
1671	7101	MYO10|4651	MYO10|4651	0.781853	273	349.17	1.13633	33.0207
1672	8465	POMP|51371	POMP|51371	0.781853	273	349.17	1.10819	33.0207
1673	9435	RPA3|6119	RPA3|6119	0.781853	273	349.17	1.07483	33.0207
1674	9808	SEC61G|23480	SEC61G|23480	0.781853	273	349.17	0.905774	33.0207
1675	11509	TP53INP2|58476	TP53INP2|58476	0.781853	273	349.17	1.29467	33.0207
1676	12386	ZC3H12A|80149	ZC3H12A|80149	0.781853	273	349.17	1.48098	33.0207
1677	1622	C3orf64|285203	C3orf64|285203	0.778989	272	349.17	1.08253	33.0207
1678	3153	DKK3|27122	DKK3|27122	0.778989	272	349.17	1.47459	33.0207
1679	4691	GPRC5A|9052	GPRC5A|9052	0.778989	272	349.17	1.0409	33.0207
1680	6003	LMOD1|25802	LMOD1|25802	0.778989	272	349.17	1.2447	33.0207
1681	6823	MOBKL1B|55233	MOBKL1B|55233	0.778989	272	349.17	1.11822	33.0207
1682	7500	NPC1|4864	NPC1|4864	0.778989	272	349.17	1.09543	33.0207
1683	7959	PDCD6|10016	PDCD6|10016	0.778989	272	349.17	1.15132	33.0207
1684	10022	SHCBP1|79801	SHCBP1|79801	0.778989	272	349.17	1.13045	33.0207
1685	10192	SLC2A12|154091	SLC2A12|154091	0.778989	272	349.17	1.52332	33.0207
1686	10238	SLC38A2|54407	SLC38A2|54407	0.778989	272	349.17	1.13261	33.0207
1687	12493	ZKSCAN5|23660	ZKSCAN5|23660	0.778989	272	349.17	1.13829	33.0207
1688	81	ACAA1|30	ACAA1|30	0.776125	271	349.17	1.11033	33.0207
1689	226	ADORA3|140	ADORA3|140	0.776125	271	349.17	1.23762	33.0207
1690	2740	CRYBG3|131544	CRYBG3|131544	0.776125	271	349.17	1.23983	33.0207
1691	3432	EFHA1|221154	EFHA1|221154	0.776125	271	349.17	1.06613	33.0207
1692	6032	LOC100132288|100132288	LOC100132288|100132288	0.776125	271	349.17	1.09368	33.0207
1693	10064	SIPA1L2|57568	SIPA1L2|57568	0.776125	271	349.17	1.16825	33.0207
1694	12887	ZNF710|374655	ZNF710|374655	0.776125	271	349.17	1.10057	33.0207
1695	12920	ZNF776|284309	ZNF776|284309	0.776125	271	349.17	1.08119	33.0207
1696	839	ATP6AP1L|92270	ATP6AP1L|92270	0.773261	270	349.17	1.17484	33.0207
1697	1679	C6orf132|647024	C6orf132|647024	0.773261	270	349.17	1.47274	33.0207
1698	2859	CXXC5|51523	CXXC5|51523	0.773261	270	349.17	1.2639	33.0207
1699	3097	DHDDS|79947	DHDDS|79947	0.773261	270	349.17	1.15457	33.0207
1700	6773	MLH3|27030	MLH3|27030	0.773261	270	349.17	1.11111	33.0207
1701	7201	NBPF14|25832	NBPF14|25832	0.773261	270	349.17	1.25596	33.0207
1702	8947	RAB2A|5862	RAB2A|5862	0.773261	270	349.17	1.12178	33.0207
1703	8993	RABL3|285282	RABL3|285282	0.773261	270	349.17	1.14259	33.0207
1704	10769	STX7|8417	STX7|8417	0.773261	270	349.17	1.0934	33.0207
1705	11936	UGCG|7357	UGCG|7357	0.773261	270	349.17	1.27787	33.0207
1706	12425	ZDHHC20|253832	ZDHHC20|253832	0.773261	270	349.17	1.15616	33.0207
1707	469	ANKRD5|63926	ANKRD5|63926	0.770397	269	349.17	1.20292	33.0207
1708	699	ARNTL|406	ARNTL|406	0.770397	269	349.17	1.11874	33.0207
1709	1901	CASZ1|54897	CASZ1|54897	0.770397	269	349.17	1.18473	33.0207
1710	3337	DUSP5|1847	DUSP5|1847	0.770397	269	349.17	1.12609	33.0207
1711	6465	MAP3K7|6885	MAP3K7|6885	0.770397	269	349.17	1.09541	33.0207
1712	7044	MTRF1L|54516	MTRF1L|54516	0.770397	269	349.17	1.15503	33.0207
1713	8789	PTAFR|5724	PTAFR|5724	0.770397	269	349.17	1.14874	33.0207
1714	8854	PTPRG|5793	PTPRG|5793	0.770397	269	349.17	1.28194	33.0207
1715	8899	PYGL|5836	PYGL|5836	0.770397	269	349.17	1.20552	33.0207
1716	9904	SETBP1|26040	SETBP1|26040	0.770397	269	349.17	1.20401	33.0207
1717	10326	SMAP1|60682	SMAP1|60682	0.770397	269	349.17	1.07865	33.0207
1718	11537	TPSAB1|7177	TPSAB1|7177	0.770397	269	349.17	1.02608	33.0207
1719	11587	TRIM13|10206	TRIM13|10206	0.770397	269	349.17	1.04795	33.0207
1720	12036	USP9X|8239	USP9X|8239	0.770397	269	349.17	1.18089	33.0207
1721	2472	CLIP1|6249	CLIP1|6249	0.767533	268	349.17	1.1503	33.0207
1722	2932	DAPK3|1613	DAPK3|1613	0.767533	268	349.17	1.16655	33.0207
1723	6300	LRRC8E|80131	LRRC8E|80131	0.767533	268	349.17	1.15557	33.0207
1724	7343	NEO1|4756	NEO1|4756	0.767533	268	349.17	1.21841	33.0207
1725	9705	SBNO2|22904	SBNO2|22904	0.767533	268	349.17	1.10663	33.0207
1726	9759	SDC2|6383	SDC2|6383	0.767533	268	349.17	1.15123	33.0207
1727	9826	SEMA3B|7869	SEMA3B|7869	0.767533	268	349.17	1.06979	33.0207
1728	10476	SON|6651	SON|6651	0.767533	268	349.17	1.10091	33.0207
1729	10648	SSR3|6747	SSR3|6747	0.767533	268	349.17	1.03757	33.0207
1730	10939	TBC1D20|128637	TBC1D20|128637	0.767533	268	349.17	1.08099	33.0207
1731	11938	UGGT1|56886	UGGT1|56886	0.767533	268	349.17	1.12525	33.0207
1732	1637	C4orf34|201895	C4orf34|201895	0.76467	267	349.17	1.28009	33.0207
1733	1640	C4orf42|92070	C4orf42|92070	0.76467	267	349.17	1.10789	33.0207
1734	1767	C9orf150|286343	C9orf150|286343	0.76467	267	349.17	0.904722	33.0207
1735	2438	CLCF1|23529	CLCF1|23529	0.76467	267	349.17	1.05234	33.0207
1736	2681	CPSF2|53981	CPSF2|53981	0.76467	267	349.17	1.11964	33.0207
1737	3001	DDIT4|54541	DDIT4|54541	0.76467	267	349.17	1.4068	33.0207
1738	4289	FRY|10129	FRY|10129	0.76467	267	349.17	1.3566	33.0207
1739	5356	INTS6|26512	INTS6|26512	0.76467	267	349.17	1.11237	33.0207
1740	6698	MFSD6|54842	MFSD6|54842	0.76467	267	349.17	1.0831	33.0207
1741	7900	PCDH12|51294	PCDH12|51294	0.76467	267	349.17	1.21194	33.0207
1742	7918	PCDHGB7|56099	PCDHGB7|56099	0.76467	267	349.17	1.13151	33.0207
1743	8188	PIGW|284098	PIGW|284098	0.76467	267	349.17	1.10195	33.0207
1744	8959	RAB3D|9545	RAB3D|9545	0.76467	267	349.17	1.20444	33.0207
1745	9387	RNF24|11237	RNF24|11237	0.76467	267	349.17	1.13051	33.0207
1746	10733	STK3|6788	STK3|6788	0.76467	267	349.17	1.14164	33.0207
1747	10953	TBC1D8|11138	TBC1D8|11138	0.76467	267	349.17	1.25595	33.0207
1748	11517	TPD52L1|7164	TPD52L1|7164	0.76467	267	349.17	1.25249	33.0207
1749	2164	CDC25B|994	CDC25B|994	0.761806	266	349.17	1.18177	33.0207
1750	2674	CPNE3|8895	CPNE3|8895	0.761806	266	349.17	1.08047	33.0207
1751	3006	DDTL|100037417	DDTL|100037417	0.761806	266	349.17	1.12982	33.0207
1752	3464	EHD4|30844	EHD4|30844	0.761806	266	349.17	1.09474	33.0207
1753	6882	MRFAP1|93621	MRFAP1|93621	0.761806	266	349.17	1.05639	33.0207
1754	6971	MSC|9242	MSC|9242	0.761806	266	349.17	0.666584	33.0207
1755	8293	PLEC|5339	PLEC|5339	0.761806	266	349.17	1.14586	33.0207
1756	9286	RHOU|58480	RHOU|58480	0.761806	266	349.17	1.18659	33.0207
1757	9733	SCIN|85477	SCIN|85477	0.761806	266	349.17	0.971834	33.0207
1758	10866	TAB3|257397	TAB3|257397	0.761806	266	349.17	1.10656	33.0207
1759	11216	TMCO3|55002	TMCO3|55002	0.761806	266	349.17	1.09078	33.0207
1760	1815	CACNA1H|8912	CACNA1H|8912	0.758942	265	349.17	1.15942	33.0207
1761	3192	DNAJB6|10049	DNAJB6|10049	0.758942	265	349.17	1.05745	33.0207
1762	3785	FAH|2184	FAH|2184	0.758942	265	349.17	1.16155	33.0207
1763	4581	GNB5|10681	GNB5|10681	0.758942	265	349.17	1.09001	33.0207
1764	4949	HIGD1A|25994	HIGD1A|25994	0.758942	265	349.17	1.10756	33.0207
1765	5753	KIRREL|55243	KIRREL|55243	0.758942	265	349.17	1.19883	33.0207
1766	6425	MAN1C1|57134	MAN1C1|57134	0.758942	265	349.17	1.25258	33.0207
1767	9287	RHOV|171177	RHOV|171177	0.758942	265	349.17	1.29178	33.0207
1768	12185	WDR33|55339	WDR33|55339	0.758942	265	349.17	1.02731	33.0207
1769	477	ANLN|54443	ANLN|54443	0.756078	264	349.17	1.19794	33.0207
1770	1904	CAV1|857	CAV1|857	0.756078	264	349.17	0.989962	33.0207
1771	3089	DGKD|8527	DGKD|8527	0.756078	264	349.17	1.153	33.0207
1772	3773	FAAH|2166	FAAH|2166	0.756078	264	349.17	1.08238	33.0207
1773	3972	FAM82A1|151393	FAM82A1|151393	0.756078	264	349.17	1.13475	33.0207
1774	4745	GSR|2936	GSR|2936	0.756078	264	349.17	1.2354	33.0207
1775	6690	MFRP|83552	MFRP|83552	0.756078	264	349.17	1.18664	33.0207
1776	6699	MFSD7|84179	MFSD7|84179	0.756078	264	349.17	1.33375	33.0207
1777	7841	PAPOLA|10914	PAPOLA|10914	0.756078	264	349.17	1.13679	33.0207
1778	10753	STS|412	STS|412	0.756078	264	349.17	1.12804	33.0207
1779	11532	TPRG1L|127262	TPRG1L|127262	0.756078	264	349.17	1.07638	33.0207
1780	11811	TXNDC9|10190	TXNDC9|10190	0.756078	264	349.17	1.09028	33.0207
1781	13001	ZSWIM5|57643	ZSWIM5|57643	0.756078	264	349.17	1.07405	33.0207
1782	811	ATP1A1|476	ATP1A1|476	0.753214	263	349.17	0.8742	33.0207
1783	3548	ELN|2006	ELN|2006	0.753214	263	349.17	1.77808	33.0207
1784	4162	FIS1|51024	FIS1|51024	0.753214	263	349.17	1.07586	33.0207
1785	4368	GALK2|2585	GALK2|2585	0.753214	263	349.17	1.1296	33.0207
1786	5029	HN1L|90861	HN1L|90861	0.753214	263	349.17	1.12263	33.0207
1787	5297	IL4I1|259307	IL4I1|259307	0.753214	263	349.17	1.00676	33.0207
1788	5621	KIAA0391|9692	KIAA0391|9692	0.753214	263	349.17	1.06342	33.0207
1789	6110	LOC388692|388692	LOC388692|388692	0.753214	263	349.17	1.15702	33.0207
1790	6136	LOC493754|493754	LOC493754|493754	0.753214	263	349.17	1.08734	33.0207
1791	6598	MEA1|4201	MEA1|4201	0.753214	263	349.17	1.18086	33.0207
1792	6861	MPP1|4354	MPP1|4354	0.753214	263	349.17	1.1178	33.0207
1793	7819	PAK6|56924	PAK6|56924	0.753214	263	349.17	1.31684	33.0207
1794	7824	PALMD|54873	PALMD|54873	0.753214	263	349.17	1.33846	33.0207
1795	8284	PLCL1|5334	PLCL1|5334	0.753214	263	349.17	1.12345	33.0207
1796	8368	PMP22|5376	PMP22|5376	0.753214	263	349.17	1.14095	33.0207
1797	8467	POMT2|29954	POMT2|29954	0.753214	263	349.17	1.06667	33.0207
1798	8581	PPP3R1|5534	PPP3R1|5534	0.753214	263	349.17	1.05629	33.0207
1799	9746	SCOC|60592	SCOC|60592	0.753214	263	349.17	1.1144	33.0207
1800	10393	SNED1|25992	SNED1|25992	0.753214	263	349.17	1.50085	33.0207
1801	12019	USP3|9960	USP3|9960	0.753214	263	349.17	1.13368	33.0207
1802	208	ADCY7|113	ADCY7|113	0.75035	262	349.17	1.12486	37.5933
1803	244	AFAP1L1|134265	AFAP1L1|134265	0.75035	262	349.17	1.04453	37.5933
1804	397	AMMECR1L|83607	AMMECR1L|83607	0.75035	262	349.17	1.06535	37.5933
1805	2387	CHRNB1|1140	CHRNB1|1140	0.75035	262	349.17	0.930398	37.5933
1806	3451	EGFLAM|133584	EGFLAM|133584	0.75035	262	349.17	1.11702	37.5933
1807	3610	EPB41L3|23136	EPB41L3|23136	0.75035	262	349.17	1.10384	37.5933
1808	4419	GBF1|8729	GBF1|8729	0.75035	262	349.17	1.07312	37.5933
1809	4842	HAT1|8520	HAT1|8520	0.75035	262	349.17	1.07948	37.5933
1810	6764	MKNK2|2872	MKNK2|2872	0.75035	262	349.17	1.23515	37.5933
1811	8074	PFKL|5211	PFKL|5211	0.75035	262	349.17	1.16353	37.5933
1812	8133	PHF7|51533	PHF7|51533	0.75035	262	349.17	1.0906	37.5933
1813	8425	POLH|5429	POLH|5429	0.75035	262	349.17	1.13796	37.5933
1814	9546	RPS6KA3|6197	RPS6KA3|6197	0.75035	262	349.17	1.08184	37.5933
1815	10594	SRBD1|55133	SRBD1|55133	0.75035	262	349.17	1.07835	37.5933
1816	1573	C2orf29|55571	C2orf29|55571	0.747486	261	349.17	1.06932	37.5933
1817	3663	ERCC8|1161	ERCC8|1161	0.747486	261	349.17	1.08219	37.5933
1818	3752	EXT1|2131	EXT1|2131	0.747486	261	349.17	1.15527	37.5933
1819	4549	GM2A|2760	GM2A|2760	0.747486	261	349.17	1.31491	37.5933
1820	5273	IL15|3600	IL15|3600	0.747486	261	349.17	1.15364	37.5933
1821	5992	LMBRD2|92255	LMBRD2|92255	0.747486	261	349.17	1.05709	37.5933
1822	7941	PCSK5|5125	PCSK5|5125	0.747486	261	349.17	1.32969	37.5933
1823	9700	SBDS|51119	SBDS|51119	0.747486	261	349.17	1.14385	37.5933
1824	9993	SH2D3A|10045	SH2D3A|10045	0.747486	261	349.17	1.11856	37.5933
1825	10554	SPNS2|124976	SPNS2|124976	0.747486	261	349.17	1.29185	37.5933
1826	10639	SSC5D|284297	SSC5D|284297	0.747486	261	349.17	1.28562	37.5933
1827	12821	ZNF611|81856	ZNF611|81856	0.747486	261	349.17	1.15352	37.5933
1828	512	AP1S3|130340	AP1S3|130340	0.744622	260	349.17	1.21932	37.5933
1829	1011	BCL9L|283149	BCL9L|283149	0.744622	260	349.17	1.13238	37.5933
1830	1400	C19orf21|126353	C19orf21|126353	0.744622	260	349.17	1.479	37.5933
1831	2382	CHPF|79586	CHPF|79586	0.744622	260	349.17	1.05047	37.5933
1832	2581	COL4A2|1284	COL4A2|1284	0.744622	260	349.17	1.27027	37.5933
1833	2909	CYTH3|9265	CYTH3|9265	0.744622	260	349.17	1.12696	37.5933
1834	4306	FUBP3|8939	FUBP3|8939	0.744622	260	349.17	1.05703	37.5933
1835	5928	LEPR|3953	LEPR|3953	0.744622	260	349.17	1.25915	37.5933
1836	6066	LOC151009|151009	LOC151009|151009	0.744622	260	349.17	1.05567	37.5933
1837	9621	RUNDC2A|84127	RUNDC2A|84127	0.744622	260	349.17	1.13904	37.5933
1838	9791	SEC16A|9919	SEC16A|9919	0.744622	260	349.17	1.04739	37.5933
1839	11212	TMCC1|23023	TMCC1|23023	0.744622	260	349.17	1.07476	37.5933
1840	12073	VAV3|10451	VAV3|10451	0.744622	260	349.17	1.5274	37.5933
1841	12596	ZNF259|8882	ZNF259|8882	0.744622	260	349.17	1.10441	37.5933
1842	1299	C15orf17|57184	C15orf17|57184	0.741758	259	349.17	1.14387	37.5933
1843	1404	C19orf28|126321	C19orf28|126321	0.741758	259	349.17	1.14995	37.5933
1844	1886	CASC5|57082	CASC5|57082	0.741758	259	349.17	1.16418	37.5933
1845	3026	DDX41|51428	DDX41|51428	0.741758	259	349.17	1.1133	37.5933
1846	3073	DERL3|91319	DERL3|91319	0.741758	259	349.17	1.09438	37.5933
1847	5089	HR|55806	HR|55806	0.741758	259	349.17	1.35024	37.5933
1848	6050	LOC100289341|100289341	LOC100289341|100289341	0.741758	259	349.17	1.24347	37.5933
1849	6133	LOC441294|441294	LOC441294|441294	0.741758	259	349.17	1.3227	37.5933
1850	6269	LRRC32|2615	LRRC32|2615	0.741758	259	349.17	1.16183	37.5933
1851	8203	PIK3R1|5295	PIK3R1|5295	0.741758	259	349.17	1.64576	37.5933
1852	8239	PKD2|5311	PKD2|5311	0.741758	259	349.17	1.13311	37.5933
1853	8305	PLEKHB2|55041	PLEKHB2|55041	0.741758	259	349.17	1.14652	37.5933
1854	8494	PPARD|5467	PPARD|5467	0.741758	259	349.17	1.08205	37.5933
1855	9730	SCG2|7857	SCG2|7857	0.741758	259	349.17	0.904756	37.5933
1856	10241	SLC38A7|55238	SLC38A7|55238	0.741758	259	349.17	1.13405	37.5933
1857	11461	TNRC18|84629	TNRC18|84629	0.741758	259	349.17	1.06518	37.5933
1858	73	ABL2|27	ABL2|27	0.738894	258	349.17	1.06712	37.5933
1859	3005	DDRGK1|65992	DDRGK1|65992	0.738894	258	349.17	1.16636	37.5933
1860	3521	EIF4G3|8672	EIF4G3|8672	0.738894	258	349.17	1.10268	37.5933
1861	4040	FBXL17|64839	FBXL17|64839	0.738894	258	349.17	1.08668	37.5933
1862	5135	HSPA8|3312	HSPA8|3312	0.738894	258	349.17	1.09557	37.5933
1863	5201	IFFO1|25900	IFFO1|25900	0.738894	258	349.17	1.08794	37.5933
1864	5735	KIF26B|55083	KIF26B|55083	0.738894	258	349.17	1.09013	37.5933
1865	5834	KRT8|3856	KRT8|3856	0.738894	258	349.17	1.18519	37.5933
1866	7198	NBL1|4681	NBL1|4681	0.738894	258	349.17	1.13018	37.5933
1867	7242	NCRNA00081|92482	NCRNA00081|92482	0.738894	258	349.17	1.13329	37.5933
1868	7351	NEXN|91624	NEXN|91624	0.738894	258	349.17	1.2874	37.5933
1869	7950	PDAP1|11333	PDAP1|11333	0.738894	258	349.17	1.06823	37.5933
1870	10302	SLCO2B1|11309	SLCO2B1|11309	0.738894	258	349.17	1.12547	37.5933
1871	10587	SPTLC3|55304	SPTLC3|55304	0.738894	258	349.17	1.09523	37.5933
1872	10691	STARD13|90627	STARD13|90627	0.738894	258	349.17	1.19219	37.5933
1873	10904	TANC1|85461	TANC1|85461	0.738894	258	349.17	1.10357	37.5933
1874	11283	TMEM165|55858	TMEM165|55858	0.738894	258	349.17	1.05434	37.5933
1875	12143	VTI1B|10490	VTI1B|10490	0.738894	258	349.17	1.02732	37.5933
1876	12460	ZFP36|7538	ZFP36|7538	0.738894	258	349.17	1.03504	37.5933
1877	200	ADCK1|57143	ADCK1|57143	0.73603	257	349.17	1.14595	37.5933
1878	858	ATP6V1G1|9550	ATP6V1G1|9550	0.73603	257	349.17	1.1073	37.5933
1879	4577	GNB1|2782	GNB1|2782	0.73603	257	349.17	1.0543	37.5933
1880	5206	IFI27|3429	IFI27|3429	0.73603	257	349.17	1.21504	37.5933
1881	5309	IMMT|10989	IMMT|10989	0.73603	257	349.17	1.06747	37.5933
1882	5627	KIAA0494|9813	KIAA0494|9813	0.73603	257	349.17	1.08936	37.5933
1883	7317	NEBL|10529	NEBL|10529	0.73603	257	349.17	1.21838	37.5933
1884	8155	PHYH|5264	PHYH|5264	0.73603	257	349.17	1.10337	37.5933
1885	9497	RPL7L1|285855	RPL7L1|285855	0.73603	257	349.17	1.24406	37.5933
1886	10708	STC2|8614	STC2|8614	0.73603	257	349.17	1.16138	37.5933
1887	11907	UBR3|130507	UBR3|130507	0.73603	257	349.17	1.09777	37.5933
1888	169	ADAM15|8751	ADAM15|8751	0.733166	256	349.17	1.20895	37.5933
1889	183	ADAMTS4|9507	ADAMTS4|9507	0.733166	256	349.17	1.2676	37.5933
1890	1594	C2orf81|388963	C2orf81|388963	0.733166	256	349.17	1.12961	37.5933
1891	1635	C4orf32|132720	C4orf32|132720	0.733166	256	349.17	1.26008	37.5933
1892	2177	CDC42EP3|10602	CDC42EP3|10602	0.733166	256	349.17	1.12304	37.5933
1893	2820	CTSZ|1522	CTSZ|1522	0.733166	256	349.17	1.12959	37.5933
1894	3733	EXOC3|11336	EXOC3|11336	0.733166	256	349.17	1.1538	37.5933
1895	4285	FRRS1|391059	FRRS1|391059	0.733166	256	349.17	1.14236	37.5933
1896	4653	GPNMB|10457	GPNMB|10457	0.733166	256	349.17	1.32595	37.5933
1897	5567	KCTD5|54442	KCTD5|54442	0.733166	256	349.17	1.12509	37.5933
1898	7654	NUS1|116150	NUS1|116150	0.733166	256	349.17	1.09387	37.5933
1899	9249	RGPD1|400966	RGPD1|400966	0.733166	256	349.17	1.01929	37.5933
1900	10323	SMAD6|4091	SMAD6|4091	0.733166	256	349.17	1.24732	37.5933
1901	10339	SMARCD3|6604	SMARCD3|6604	0.733166	256	349.17	1.1379	37.5933
1902	11250	TMEM123|114908	TMEM123|114908	0.733166	256	349.17	1.04537	37.5933
1903	11447	TNFSF4|7292	TNFSF4|7292	0.733166	256	349.17	1.22695	37.5933
1904	12489	ZKSCAN1|7586	ZKSCAN1|7586	0.733166	256	349.17	1.23971	37.5933
1905	401	AMOTL2|51421	AMOTL2|51421	0.730302	255	349.17	1.11917	37.5933
1906	610	ARHGAP20|57569	ARHGAP20|57569	0.730302	255	349.17	1.12026	37.5933
1907	3703	ETFA|2108	ETFA|2108	0.730302	255	349.17	1.26279	37.5933
1908	3988	FAM91A1|157769	FAM91A1|157769	0.730302	255	349.17	1.11274	37.5933
1909	5858	LAMB1|3912	LAMB1|3912	0.730302	255	349.17	0.936884	37.5933
1910	5965	LIMK2|3985	LIMK2|3985	0.730302	255	349.17	1.07922	37.5933
1911	8141	PHLDA1|22822	PHLDA1|22822	0.730302	255	349.17	0.870449	37.5933
1912	8220	PIP4K2A|5305	PIP4K2A|5305	0.730302	255	349.17	1.09198	37.5933
1913	8830	PTPLB|201562	PTPLB|201562	0.730302	255	349.17	1.17852	37.5933
1914	9385	RNF219|79596	RNF219|79596	0.730302	255	349.17	1.06036	37.5933
1915	10119	SLC16A6|9120	SLC16A6|9120	0.730302	255	349.17	1.14818	37.5933
1916	10571	SPRY2|10253	SPRY2|10253	0.730302	255	349.17	1.21378	37.5933
1917	11705	TSPYL1|7259	TSPYL1|7259	0.730302	255	349.17	1.09305	37.5933
1918	11718	TTC12|54970	TTC12|54970	0.730302	255	349.17	1.07091	37.5933
1919	12562	ZNF204P|7754	ZNF204P|7754	0.730302	255	349.17	1.23212	37.5933
1920	12774	ZNF555|148254	ZNF555|148254	0.72887	254.5	349.17	1.08347	37.5933
1921	890	AUP1|550	AUP1|550	0.727438	254	349.17	1.06357	37.5933
1922	1110	BRI3|25798	BRI3|25798	0.727438	254	349.17	1.11032	37.5933
1923	1248	C12orf75|387882	C12orf75|387882	0.727438	254	349.17	1.16281	37.5933
1924	1963	CCDC132|55610	CCDC132|55610	0.727438	254	349.17	1.14686	37.5933
1925	1974	CCDC15|80071	CCDC15|80071	0.727438	254	349.17	1.15007	37.5933
1926	7026	MTM1|4534	MTM1|4534	0.727438	254	349.17	1.14517	37.5933
1927	7113	MYO5C|55930	MYO5C|55930	0.727438	254	349.17	1.11346	37.5933
1928	7704	OLFML2B|25903	OLFML2B|25903	0.727438	254	349.17	1.0336	37.5933
1929	10033	SHOX2|6474	SHOX2|6474	0.727438	254	349.17	1.05273	37.5933
1930	10034	SHPK|23729	SHPK|23729	0.727438	254	349.17	1.12956	37.5933
1931	10788	SULF2|55959	SULF2|55959	0.727438	254	349.17	1.19636	37.5933
1932	11182	TLN1|7094	TLN1|7094	0.727438	254	349.17	1.11345	37.5933
1933	1157	BUD31|8896	BUD31|8896	0.724574	253	349.17	1.09194	37.5933
1934	3961	FAM70B|348013	FAM70B|348013	0.724574	253	349.17	1.11838	37.5933
1935	4274	FPR3|2359	FPR3|2359	0.724574	253	349.17	1.07124	37.5933
1936	5171	IBTK|25998	IBTK|25998	0.724574	253	349.17	1.08953	37.5933
1937	6714	MGC2752|65996	MGC2752|65996	0.724574	253	349.17	1.11959	37.5933
1938	7130	N4BP3|23138	N4BP3|23138	0.724574	253	349.17	1.20041	37.5933
1939	7953	PDCD1LG2|80380	PDCD1LG2|80380	0.724574	253	349.17	1.02762	37.5933
1940	8035	PEG3|5178	PEG3|5178	0.724574	253	349.17	1.1603	37.5933
1941	978	BBS9|27241	BBS9|27241	0.721711	252	349.17	1.09442	37.5933
1942	3813	FAM114A1|92689	FAM114A1|92689	0.721711	252	349.17	1.13789	37.5933
1943	4021	FAT1|2195	FAT1|2195	0.721711	252	349.17	1.11969	37.5933
1944	4905	HECW2|57520	HECW2|57520	0.721711	252	349.17	1.16927	37.5933
1945	4923	HES4|57801	HES4|57801	0.721711	252	349.17	1.25902	37.5933
1946	5574	KDELR2|11014	KDELR2|11014	0.721711	252	349.17	1.12621	37.5933
1947	8241	PKIB|5570	PKIB|5570	0.721711	252	349.17	1.85038	37.5933
1948	8353	PLXNA2|5362	PLXNA2|5362	0.721711	252	349.17	1.09136	37.5933
1949	9982	SGPP1|81537	SGPP1|81537	0.721711	252	349.17	1.13619	37.5933
1950	10756	STUB1|10273	STUB1|10273	0.721711	252	349.17	1.19377	37.5933
1951	11370	TMEM63B|55362	TMEM63B|55362	0.721711	252	349.17	1.30484	37.5933
1952	11906	UBR2|23304	UBR2|23304	0.721711	252	349.17	1.2506	37.5933
1953	12120	VPS37A|137492	VPS37A|137492	0.721711	252	349.17	1.10543	37.5933
1954	12180	WDR24|84219	WDR24|84219	0.721711	252	349.17	1.15283	37.5933
1955	12327	YPEL5|51646	YPEL5|51646	0.721711	252	349.17	1.05864	37.5933
1956	1191	C11orf17|56672	C11orf17|56672	0.718847	251	349.17	1.18756	37.5933
1957	2574	COL18A1|80781	COL18A1|80781	0.718847	251	349.17	1.14366	37.5933
1958	5617	KIAA0317|9870	KIAA0317|9870	0.718847	251	349.17	1.10294	37.5933
1959	7738	OSBPL3|26031	OSBPL3|26031	0.718847	251	349.17	1.24436	37.5933
1960	7788	P4HTM|54681	P4HTM|54681	0.718847	251	349.17	1.13935	37.5933
1961	10078	SIX2|10736	SIX2|10736	0.718847	251	349.17	1.91907	37.5933
1962	10190	SLC2A10|81031	SLC2A10|81031	0.718847	251	349.17	1.34182	37.5933
1963	12628	ZNF304|57343	ZNF304|57343	0.718847	251	349.17	1.05816	37.5933
1964	675	ARL5A|26225	ARL5A|26225	0.715983	250	349.17	1.06423	37.5933
1965	960	BAT3|7917	BAT3|7917	0.715983	250	349.17	1.08428	37.5933
1966	1289	C14orf28|122525	C14orf28|122525	0.715983	250	349.17	1.15813	37.5933
1967	4565	GNA13|10672	GNA13|10672	0.715983	250	349.17	1.1193	37.5933
1968	6682	MFAP5|8076	MFAP5|8076	0.715983	250	349.17	1.25013	37.5933
1969	7018	MTHFD2L|441024	MTHFD2L|441024	0.715983	250	349.17	1.13896	37.5933
1970	7631	NUMB|8650	NUMB|8650	0.715983	250	349.17	1.07884	37.5933
1971	7706	OLR1|4973	OLR1|4973	0.715983	250	349.17	1.16143	37.5933
1972	10928	TBC1D10A|83874	TBC1D10A|83874	0.715983	250	349.17	1.09138	37.5933
1973	11078	TGFB3|7043	TGFB3|7043	0.715983	250	349.17	1.07602	37.5933
1974	11316	TMEM200A|114801	TMEM200A|114801	0.715983	250	349.17	1.45105	37.5933
1975	11833	UAP1L1|91373	UAP1L1|91373	0.715983	250	349.17	1.12192	37.5933
1976	3925	FAM38A|9780	FAM38A|9780	0.713119	249	349.17	1.16979	37.5933
1977	6215	LPAR5|57121	LPAR5|57121	0.713119	249	349.17	1.01498	37.5933
1978	6343	LUZP1|7798	LUZP1|7798	0.713119	249	349.17	1.12714	37.5933
1979	6652	METRNL|284207	METRNL|284207	0.713119	249	349.17	1.21714	37.5933
1980	7014	MTFR1|9650	MTFR1|9650	0.713119	249	349.17	1.10712	37.5933
1981	7943	PCSK7|9159	PCSK7|9159	0.713119	249	349.17	1.09627	37.5933
1982	8555	PPP1R3C|5507	PPP1R3C|5507	0.713119	249	349.17	1.71332	37.5933
1983	9028	RALGAPA1|253959	RALGAPA1|253959	0.713119	249	349.17	1.07913	37.5933
1984	10793	SUMF2|25870	SUMF2|25870	0.713119	249	349.17	1.09931	37.5933
1985	11933	UFM1|51569	UFM1|51569	0.713119	249	349.17	1.10499	37.5933
1986	12398	ZC3HAV1L|92092	ZC3HAV1L|92092	0.713119	249	349.17	1.13361	37.5933
1987	12437	ZEB1|6935	ZEB1|6935	0.713119	249	349.17	1.15506	37.5933
1988	76	ABLIM3|22885	ABLIM3|22885	0.710255	248	349.17	1.11142	37.5933
1989	1695	C6orf226|441150	C6orf226|441150	0.710255	248	349.17	1.25058	37.5933
1990	5988	LMAN2|10960	LMAN2|10960	0.710255	248	349.17	1.10983	37.5933
1991	6086	LOC283070|283070	LOC283070|283070	0.710255	248	349.17	1.1967	37.5933
1992	7928	PCK2|5106	PCK2|5106	0.710255	248	349.17	1.08669	37.5933
1993	8943	RAB26|25837	RAB26|25837	0.710255	248	349.17	1.07781	37.5933
1994	9722	SCARB2|950	SCARB2|950	0.710255	248	349.17	1.00736	37.5933
1995	10352	SMEK2|57223	SMEK2|57223	0.710255	248	349.17	1.11697	37.5933
1996	10502	SP6|80320	SP6|80320	0.710255	248	349.17	1.34575	37.5933
1997	10750	STRN3|29966	STRN3|29966	0.710255	248	349.17	1.11729	37.5933
1998	16	AAK1|22848	AAK1|22848	0.707391	247	349.17	1.08746	37.5933
1999	510	AP1S1|1174	AP1S1|1174	0.707391	247	349.17	1.13324	37.5933
[truncated: 11,016 more rows]
