# Supplementary material for: LINC00520 is induced by Src, STAT3, and PI3K and plays a functional role in breast cancer
Source: Oncotarget. 2016 Sep 10;7(50):81981–94. doi: 10.18632/oncotarget.11962 (PMC5347668; doi:10.18632/oncotarget.11962)
Supplement: Supplementary file 3 [file oncotarget-07-81981-s003.xls]

NAME	GS<br> follow link to MSigDB	GS DETAILS	SIZE	ES	NES	NOM p-val	FDR q-val	FWER p-val	RANK AT MAX	LEADING EDGE
HALLMARK_ANGIOGENESIS	HALLMARK_ANGIOGENESIS	Details ...	23	0.76234484	1.9961245	0.0	0.0	0.0	955	tags=70%, list=14%, signal=80%
HALLMARK_EPITHELIAL_MESENCHYMAL_TRANSITION	HALLMARK_EPITHELIAL_MESENCHYMAL_TRANSITION	Details ...	160	0.63041854	1.9301007	0.0	0.0	0.0	977	tags=53%, list=14%, signal=60%
HALLMARK_HYPOXIA	HALLMARK_HYPOXIA	Details ...	142	0.586578	1.7809007	0.0	3.3333333E-4	0.001	2009	tags=63%, list=29%, signal=86%
HALLMARK_COAGULATION	HALLMARK_COAGULATION	Details ...	77	0.5622342	1.6380035	0.0	0.0029999998	0.012	1066	tags=47%, list=15%, signal=55%
HALLMARK_TGF_BETA_SIGNALING	HALLMARK_TGF_BETA_SIGNALING	Details ...	43	0.5762007	1.6172588	0.0	0.0036000004	0.018	1543	tags=51%, list=22%, signal=65%
HALLMARK_MTORC1_SIGNALING	HALLMARK_MTORC1_SIGNALING	Details ...	133	0.5292733	1.5977008	0.0	0.0040000007	0.024	1879	tags=47%, list=27%, signal=64%
HALLMARK_APICAL_SURFACE	HALLMARK_APICAL_SURFACE	Details ...	19	0.61785996	1.5956875	0.0050251256	0.0035714288	0.025	1200	tags=53%, list=17%, signal=63%
HALLMARK_GLYCOLYSIS	HALLMARK_GLYCOLYSIS	Details ...	123	0.50219387	1.5160096	0.0	0.0075026597	0.059	1884	tags=46%, list=27%, signal=62%
HALLMARK_INFLAMMATORY_RESPONSE	HALLMARK_INFLAMMATORY_RESPONSE	Details ...	116	0.5001164	1.510076	0.0	0.007002365	0.062	1634	tags=42%, list=23%, signal=54%
HALLMARK_XENOBIOTIC_METABOLISM	HALLMARK_XENOBIOTIC_METABOLISM	Details ...	96	0.5009866	1.490022	0.0	0.008802133	0.086	1852	tags=47%, list=26%, signal=63%
HALLMARK_CHOLESTEROL_HOMEOSTASIS	HALLMARK_CHOLESTEROL_HOMEOSTASIS	Details ...	54	0.5154186	1.4807726	0.0	0.00891103	0.096	1725	tags=52%, list=25%, signal=68%
HALLMARK_UV_RESPONSE_DN	HALLMARK_UV_RESPONSE_DN	Details ...	97	0.49498886	1.4664655	0.0	0.01050177	0.122	1794	tags=48%, list=26%, signal=64%
HALLMARK_IL2_STAT5_SIGNALING	HALLMARK_IL2_STAT5_SIGNALING	Details ...	111	0.47838986	1.4479138	0.0	0.012697208	0.152	1624	tags=41%, list=23%, signal=53%
HALLMARK_BILE_ACID_METABOLISM	HALLMARK_BILE_ACID_METABOLISM	Details ...	45	0.50922084	1.4395077	0.005	0.013218833	0.168	1680	tags=47%, list=24%, signal=61%
HALLMARK_TNFA_SIGNALING_VIA_NFKB	HALLMARK_TNFA_SIGNALING_VIA_NFKB	Details ...	133	0.46883982	1.425758	0.0	0.014670919	0.198	2078	tags=47%, list=30%, signal=65%
HALLMARK_P53_PATHWAY	HALLMARK_P53_PATHWAY	Details ...	121	0.46546662	1.4090093	0.0	0.016878992	0.237	1817	tags=43%, list=26%, signal=57%
HALLMARK_APICAL_JUNCTION	HALLMARK_APICAL_JUNCTION	Details ...	109	0.46652877	1.3971349	0.0	0.018768484	0.273	1635	tags=42%, list=23%, signal=54%
HALLMARK_HEDGEHOG_SIGNALING	HALLMARK_HEDGEHOG_SIGNALING	Details ...	21	0.5282329	1.3934339	0.036180906	0.018948015	0.292	1414	tags=43%, list=20%, signal=54%
HALLMARK_MYOGENESIS	HALLMARK_MYOGENESIS	Details ...	101	0.45597905	1.3630166	0.001	0.02701119	0.422	2843	tags=59%, list=41%, signal=99%
HALLMARK_PI3K_AKT_MTOR_SIGNALING	HALLMARK_PI3K_AKT_MTOR_SIGNALING	Details ...	53	0.47806442	1.3598219	0.009	0.026810616	0.436	1838	tags=43%, list=26%, signal=58%
HALLMARK_ESTROGEN_RESPONSE_EARLY	HALLMARK_ESTROGEN_RESPONSE_EARLY		122	0.4528157	1.3582025	0.0	0.025962489	0.44	2312	tags=52%, list=33%, signal=76%
HALLMARK_KRAS_SIGNALING_UP	HALLMARK_KRAS_SIGNALING_UP		118	0.4545265	1.3567854	0.001	0.025009647	0.442	1938	tags=43%, list=28%, signal=59%
HALLMARK_ANDROGEN_RESPONSE	HALLMARK_ANDROGEN_RESPONSE		72	0.46234253	1.3525351	0.005	0.024835307	0.455	1863	tags=43%, list=27%, signal=58%
HALLMARK_ESTROGEN_RESPONSE_LATE	HALLMARK_ESTROGEN_RESPONSE_LATE		114	0.44601467	1.3430697	0.001	0.02663648	0.495	1874	tags=41%, list=27%, signal=55%
HALLMARK_FATTY_ACID_METABOLISM	HALLMARK_FATTY_ACID_METABOLISM		81	0.44578817	1.3119496	0.01	0.038737867	0.646	1785	tags=38%, list=26%, signal=51%
HALLMARK_APOPTOSIS	HALLMARK_APOPTOSIS		98	0.43745106	1.2993453	0.004	0.044136703	0.701	1128	tags=34%, list=16%, signal=40%
HALLMARK_PEROXISOME	HALLMARK_PEROXISOME		50	0.44225177	1.2745001	0.037	0.058807764	0.803	2114	tags=48%, list=30%, signal=68%
HALLMARK_COMPLEMENT	HALLMARK_COMPLEMENT		110	0.41478834	1.248949	0.011	0.07846651	0.895	2131	tags=41%, list=30%, signal=58%
HALLMARK_UV_RESPONSE_UP	HALLMARK_UV_RESPONSE_UP		74	0.4206023	1.228863	0.05	0.097844385	0.941	2232	tags=43%, list=32%, signal=63%
HALLMARK_IL6_JAK_STAT3_SIGNALING	HALLMARK_IL6_JAK_STAT3_SIGNALING		45	0.43606308	1.2264447	0.086	0.09788363	0.949	1391	tags=33%, list=20%, signal=41%
HALLMARK_UNFOLDED_PROTEIN_RESPONSE	HALLMARK_UNFOLDED_PROTEIN_RESPONSE		61	0.39445955	1.1278616	0.203	0.27963483	1.0	3254	tags=54%, list=47%, signal=100%
HALLMARK_SPERMATOGENESIS	HALLMARK_SPERMATOGENESIS		33	0.40642405	1.110049	0.2822823	0.32099175	1.0	752	tags=24%, list=11%, signal=27%
HALLMARK_ADIPOGENESIS	HALLMARK_ADIPOGENESIS		121	0.35615957	1.0824432	0.236	0.39917418	1.0	3044	tags=49%, list=44%, signal=85%
HALLMARK_HEME_METABOLISM	HALLMARK_HEME_METABOLISM		102	0.32765043	0.97553056	0.596	0.80211294	1.0	1592	tags=26%, list=23%, signal=34%
HALLMARK_PROTEIN_SECRETION	HALLMARK_PROTEIN_SECRETION		69	0.33054295	0.9563011	0.619	0.8542205	1.0	3257	tags=59%, list=47%, signal=110%
HALLMARK_ALLOGRAFT_REJECTION	HALLMARK_ALLOGRAFT_REJECTION		95	0.3163487	0.93845963	0.676	0.8933604	1.0	2412	tags=35%, list=35%, signal=52%
HALLMARK_NOTCH_SIGNALING	HALLMARK_NOTCH_SIGNALING		18	0.36522478	0.9277836	0.6108871	0.90607285	1.0	1023	tags=22%, list=15%, signal=26%
HALLMARK_KRAS_SIGNALING_DN	HALLMARK_KRAS_SIGNALING_DN		36	0.31273124	0.8690425	0.732	1.0	1.0	1927	tags=28%, list=28%, signal=38%
HALLMARK_MYC_TARGETS_V1	HALLMARK_MYC_TARGETS_V1		65	0.2986689	0.8671626	0.812	1.0	1.0	3627	tags=49%, list=52%, signal=101%
HALLMARK_G2M_CHECKPOINT	HALLMARK_G2M_CHECKPOINT		73	0.29511258	0.8619719	0.83	1.0	1.0	2878	tags=37%, list=41%, signal=62%
HALLMARK_MITOTIC_SPINDLE	HALLMARK_MITOTIC_SPINDLE		105	0.28937954	0.8617914	0.881	0.97941583	1.0	2840	tags=43%, list=41%, signal=71%
HALLMARK_REACTIVE_OXIGEN_SPECIES_PATHWAY	HALLMARK_REACTIVE_OXIGEN_SPECIES_PATHWAY		27	0.2980125	0.79646075	0.8365095	1.0	1.0	3331	tags=48%, list=48%, signal=92%
HALLMARK_WNT_BETA_CATENIN_SIGNALING	HALLMARK_WNT_BETA_CATENIN_SIGNALING		24	0.28959084	0.76002395	0.8704819	1.0	1.0	1968	tags=25%, list=28%, signal=35%
HALLMARK_OXIDATIVE_PHOSPHORYLATION	HALLMARK_OXIDATIVE_PHOSPHORYLATION		116	0.24573448	0.7375999	0.995	1.0	1.0	3580	tags=44%, list=51%, signal=89%
HALLMARK_INTERFERON_GAMMA_RESPONSE	HALLMARK_INTERFERON_GAMMA_RESPONSE		108	0.23812108	0.71457464	0.999	1.0	1.0	1545	tags=17%, list=22%, signal=21%
HALLMARK_INTERFERON_ALPHA_RESPONSE	HALLMARK_INTERFERON_ALPHA_RESPONSE		46	0.24240492	0.6815387	0.974	1.0	1.0	2032	tags=20%, list=29%, signal=27%
HALLMARK_DNA_REPAIR	HALLMARK_DNA_REPAIR		62	0.22050092	0.63732827	0.998	1.0	1.0	1815	tags=21%, list=26%, signal=28%
HALLMARK_E2F_TARGETS	HALLMARK_E2F_TARGETS		67	0.21702659	0.62988234	0.996	0.99195385	1.0	1747	tags=18%, list=25%, signal=24%
