# Supplementary material for: LINC00520 is induced by Src, STAT3, and PI3K and plays a functional role in breast cancer
Source: Oncotarget. 2016 Sep 10;7(50):81981–94. doi: 10.18632/oncotarget.11962 (PMC5347668; doi:10.18632/oncotarget.11962)
Supplement: Supplementary file 4 [file oncotarget-07-81981-s004.xlsx]

## Sheet: Sheet1
Annotation Cluster 1	Enrichment Score: 4.013473988257389
Category	Term	Count	%	PValue	Genes	List Total	Pop Hits	Pop Total	Fold Enrichment	Bonferroni	Benjamini	FDR
GOTERM_BP_FAT	GO:0001944~vasculature development	17	5.86207	3.25626e-06	NRP2, EPAS1, PDPN, DICER1, EFNB2, ANXA2, SH2D2A, HIF1A, AGGF1, ID1, ITGAV, CHM, TGFA, PPAP2B, C1GALT1, CEACAM1, ANGPTL4	220	251	13528	4.16472	0.00495997	0.00495997	0.00542192
GOTERM_BP_FAT	GO:0001525~angiogenesis	12	4.13793	2.85636e-05	NRP2, SH2D2A, HIF1A, EPAS1, AGGF1, ID1, DICER1, TGFA, C1GALT1, CEACAM1, ANGPTL4, ANXA2	220	148	13528	4.98575	0.0426797	0.0215726	0.0475513
GOTERM_BP_FAT	GO:0001568~blood vessel development	15	5.17241	4.57538e-05	NRP2, EPAS1, DICER1, ANXA2, SH2D2A, HIF1A, AGGF1, ID1, ITGAV, CHM, TGFA, PPAP2B, C1GALT1, CEACAM1, ANGPTL4	220	245	13528	3.76475	0.0674828	0.0230201	0.0761583
GOTERM_BP_FAT	GO:0048514~blood vessel morphogenesis	12	4.13793	0.000652472	NRP2, SH2D2A, HIF1A, EPAS1, AGGF1, ID1, DICER1, TGFA, C1GALT1, CEACAM1, ANGPTL4, ANXA2	220	211	13528	3.49711	0.630886	0.117134	1.08092
SP_PIR_KEYWORDS	angiogenesis	6	2.06897	0.00308396	SH2D2A, COL4A1, EPAS1, AGGF1, C1GALT1, ANGPTL4	289	66	19235	6.05064	0.634659	0.074532	4.0936
Annotation Cluster 2	Enrichment Score: 3.1142088267758226
Category	Term	Count	%	PValue	Genes	List Total	Pop Hits	Pop Total	Fold Enrichment	Bonferroni	Benjamini	FDR
UP_SEQ_FEATURE	site:Reactive bond	8	2.75862	4.55807e-06	SERPINE2, SERPINB7, COL6A3, SERPINB10, SERPINB2, SERPINB13, TFPI2, SPINK5	289	45	19113	11.7573	0.00494238	0.00494238	0.00727793
SP_PIR_KEYWORDS	Serine protease inhibitor	9	3.10345	2.61263e-05	SERPINE2, SERPINB7, COL6A3, PI3, SERPINB10, SERPINB2, SERPINB13, TFPI2, SPINK5	289	80	19235	7.48767	0.0084811	0.00424958	0.035349
GOTERM_MF_FAT	GO:0004867~serine-type endopeptidase inhibitor activity	9	3.10345	0.000154234	SERPINE2, SERPINB7, COL6A3, PI3, SERPINB10, SERPINB2, SERPINB13, TFPI2, SPINK5	219	92	12983	5.79943	0.0716502	0.0716502	0.220732
SP_PIR_KEYWORDS	protease inhibitor	9	3.10345	0.000207488	SERPINE2, SERPINB7, COL6A3, PI3, SERPINB10, SERPINB2, SERPINB13, TFPI2, SPINK5	289	107	19235	5.59826	0.0654107	0.0134385	0.280414
SP_PIR_KEYWORDS	serine proteinase inhibitor	5	1.72414	0.000291024	SERPINE2, PI3, SERPINB10, SERPINB13, TFPI2	289	22	19235	15.1266	0.0905247	0.0134639	0.393104
PIR_SUPERFAMILY	PIRSF001630:serpin	5	1.72414	0.00131423	SERPINE2, SERPINB7, SERPINB10, SERPINB2, SERPINB13	110	33	7396	10.1873	0.150469	0.150469	1.50712
GOTERM_MF_FAT	GO:0004857~enzyme inhibitor activity	13	4.48276	0.0020584	PHACTR2, SPINK5, ANXA3, ANXA2, SERPINE2, COL6A3, SERPINB7, PI3, SERPINB2, SERPINB10, SERPINB13, TFPI2, ANGPTL4	219	270	12983	2.85437	0.629601	0.180151	2.9088
GOTERM_MF_FAT	GO:0004866~endopeptidase inhibitor activity	9	3.10345	0.00309839	SERPINE2, SERPINB7, COL6A3, PI3, SERPINB10, SERPINB2, SERPINB13, TFPI2, SPINK5	219	145	12983	3.67964	0.775918	0.220646	4.34832
INTERPRO	IPR000215:Protease inhibitor I4, serpin	5	1.72414	0.00355061	SERPINE2, SERPINB7, SERPINB10, SERPINB2, SERPINB13	264	40	16659	7.88778	0.855057	0.382979	5.04956
GOTERM_MF_FAT	GO:0030414~peptidase inhibitor activity	9	3.10345	0.00429532	SERPINE2, SERPINB7, COL6A3, PI3, SERPINB10, SERPINB2, SERPINB13, TFPI2, SPINK5	219	153	12983	3.48724	0.874419	0.25651	5.9805
SMART	SM00093:SERPIN	5	1.72414	0.00553387	SERPINE2, SERPINB7, SERPINB10, SERPINB2, SERPINB13	164	40	9079	6.91997	0.508505	0.508505	6.24125
GOTERM_BP_FAT	GO:0030162~regulation of proteolysis	4	1.37931	0.0543086	SERPINE2, SERPINB10, SERPINB13, PLAUR	220	53	13528	4.64082	1	0.818286	60.5362
Annotation Cluster 3	Enrichment Score: 3.0987893575343177
Category	Term	Count	%	PValue	Genes	List Total	Pop Hits	Pop Total	Fold Enrichment	Bonferroni	Benjamini	FDR
GOTERM_CC_FAT	GO:0030055~cell-substrate junction	10	3.44828	9.35523e-05	DLC1, KCNJ15, COL17A1, LIMA1, LAMA3, IL1RL1, SH3KBP1, FAIM3, ITGB1, PXN	211	112	12782	5.40877	0.0249439	0.0125507	0.122934
GOTERM_CC_FAT	GO:0005925~focal adhesion	9	3.10345	0.000271496	DLC1, KCNJ15, LIMA1, LAMA3, IL1RL1, SH3KBP1, FAIM3, ITGB1, PXN	211	102	12782	5.34514	0.0706909	0.0181615	0.356379
GOTERM_CC_FAT	GO:0005924~cell-substrate adherens junction	9	3.10345	0.000353067	DLC1, KCNJ15, LIMA1, LAMA3, IL1RL1, SH3KBP1, FAIM3, ITGB1, PXN	211	106	12782	5.14343	0.0909406	0.0188883	0.463223
GOTERM_CC_FAT	GO:0005912~adherens junction	10	3.44828	0.00104351	DLC1, KCNJ15, LIMA1, LAMA3, PVRL1, IL1RL1, SH3KBP1, FAIM3, ITGB1, PXN	211	155	12782	3.90827	0.245647	0.0458958	1.36336
GOTERM_CC_FAT	GO:0016323~basolateral plasma membrane	11	3.7931	0.0019352	DLC1, KCNJ15, COL17A1, LIMA1, LAMA3, IL1RL1, MET, SH3KBP1, FAIM3, ITGB1, PXN	211	203	12782	3.28256	0.407267	0.0564561	2.51474
GOTERM_CC_FAT	GO:0070161~anchoring junction	10	3.44828	0.00214732	DLC1, KCNJ15, LIMA1, LAMA3, PVRL1, IL1RL1, SH3KBP1, FAIM3, ITGB1, PXN	211	172	12782	3.52199	0.440325	0.0563877	2.78679
GOTERM_CC_FAT	GO:0030054~cell junction	18	6.2069	0.00523217	DLC1, KCNJ15, ARHGEF2, LIMA1, PANX1, IL1RL1, GJB3, CLDN12, ITGB1, PXN, COL17A1, LAMA3, CHRNA9, PVRL1, SH3KBP1, FAIM3, STEAP1, LCP1	211	518	12782	2.10503	0.757413	0.111333	6.6649
Annotation Cluster 4	Enrichment Score: 3.0416834684959886
Category	Term	Count	%	PValue	Genes	List Total	Pop Hits	Pop Total	Fold Enrichment	Bonferroni	Benjamini	FDR
SP_PIR_KEYWORDS	disulfide bond	69	23.7931	0.000104773	NRP2, MPZL2, LTBP1, GPR161, FSTL3, CDCP1, PDIA4, SPINK5, ST3GAL1, SRPX, CHRNA9, FAP, IL1RAP, TGFA, CEACAM6, SEMA3A, NT5E, TFPI2, CEACAM1, DSCAM, EFNB2, CHST2, MAN1A1, CLIC1, PLAUR, TNFRSF10A, ADAMTS6, HTR7, ULBP2, SERPINB2, FAIM3, CTSC, LAMC2, VCAN, ADAM19, GALNT3, CTSL2, GCNT4, IL1R2, TNFRSF25, TNC, CALR, ITGB1, MANF, CTSL1, LAMB3, HRH1, COL17A1, PVRL1, DNER, ITGAV, COL6A3, TEK, ERO1L, FBN2, GCN…	289	2924	19235	1.5706	0.0335809	0.00850307	0.141688
SP_PIR_KEYWORDS	glycoprotein	91	31.3793	0.000320057	NRP2, MPZL2, LTBP1, GPR161, LRRC8C, FSTL3, LPAR3, CDCP1, ST3GAL1, CHRNA9, PLOD1, SERPINE2, MC1R, FAP, IL1RAP, RPN1, TGFA, CEACAM6, SEMA3A, NT5E, TFPI2, CEACAM1, TUBB3, DSCAM, PDPN, EFNB2, TOR1AIP1, CHST2, MAN1A1, PLAUR, TNFRSF10A, ADAMTS6, BVES, HTR7, ULBP2, HSD11B1, SERPINB2, CTSC, LAMC2, CHSY1, VCAN, HAS3, ADAM19, GALNT3, CTSL2, IL1R2, GCNT4, PANX1, TNFRSF25, TNC, TMEM158, TMEM156, CALR, ITGB1,…	289	4318	19235	1.40266	0.0990949	0.0129597	0.432243
SP_PIR_KEYWORDS	Secreted	44	15.1724	0.000404719	LTBP1, TNFRSF25, TNC, FSTL3, CDCP1, IL33, CALR, SPINK5, MANF, CALU, ST3GAL1, LAMB3, COL17A1, PVRL1, SERPINE2, AGGF1, IL1RAP, COL6A3, TGFA, FBN2, SEMA3A, TFPI2, CEACAM1, ANGPTL4, DSCAM, COL4A1, IL1RL1, PLAUR, ANXA2, PTHLH, ADAMTS6, WNT7B, LAMA3, APOL1, CD59, ULBP2, PI3, LIPG, SERPINB2, IGFL1, VCAN, LAMC2, METRNL, MEGF6	289	1689	19235	1.73387	0.123628	0.0145558	0.54629
UP_SEQ_FEATURE	glycosylation site:N-linked (GlcNAc...)	87	30	0.00058784	NRP2, MPZL2, LTBP1, GPR161, LRRC8C, FSTL3, LPAR3, CDCP1, ST3GAL1, CHRNA9, PLOD1, SERPINE2, MC1R, FAP, IL1RAP, RPN1, TGFA, CEACAM6, SEMA3A, NT5E, TFPI2, CEACAM1, TUBB3, DSCAM, EFNB2, TOR1AIP1, CHST2, MAN1A1, PLAUR, TNFRSF10A, ADAMTS6, BVES, HTR7, ULBP2, HSD11B1, SERPINB2, CTSC, LAMC2, CHSY1, VCAN, HAS3, ADAM19, GALNT3, CTSL2, IL1R2, GCNT4, PANX1, TNFRSF25, TNC, TMEM158, TMEM156, CALR, ITGB1, GPRC5…	289	4129	19113	1.39349	0.47227	0.19189	0.934524
UP_SEQ_FEATURE	disulfide bond	64	22.069	0.000706962	NRP2, MPZL2, LTBP1, GPR161, FSTL3, CDCP1, PDIA4, SPINK5, ST3GAL1, SRPX, CHRNA9, FAP, IL1RAP, TGFA, CEACAM6, SEMA3A, TFPI2, CEACAM1, DSCAM, EFNB2, MAN1A1, CLIC1, PLAUR, TNFRSF10A, ADAMTS6, HTR7, ULBP2, SERPINB2, FAIM3, CTSC, LAMC2, VCAN, ADAM19, GALNT3, CTSL2, GCNT4, IL1R2, TNFRSF25, TNC, CALR, ITGB1, MANF, CTSL1, LAMB3, HRH1, PVRL1, DNER, ITGAV, COL6A3, TEK, ERO1L, FBN2, GCNT1, ANGPTL4, IL18R1, C…	289	2819	19113	1.50147	0.536403	0.174846	1.1229
SP_PIR_KEYWORDS	signal	69	23.7931	0.00204208	NRP2, MPZL2, LTBP1, FSTL3, CDCP1, PDIA4, SPINK5, SRPX, CHRNA9, PLOD1, SERPINE2, IL1RAP, RPN1, TGFA, CEACAM6, SEMA3A, NT5E, TFPI2, CEACAM1, DSCAM, PDPN, EFNB2, PLAUR, TNFRSF10A, PTHLH, ADAMTS6, ULBP2, SERPINB2, FAIM3, CTSC, LAMC2, VCAN, ADAM19, CTSL2, IL1R2, TNFRSF25, TNC, TMEM158, CALR, ITGB1, MANF, CTSL1, CALU, SIAE, LAMB3, PVRL1, DNER, ITGAV, COL6A3, TEK, TOR1B, ERO1L, FBN2, ANGPTL4, IL18R1, CO…	289	3250	19235	1.41306	0.486445	0.0540194	2.72832
UP_SEQ_FEATURE	signal peptide	69	23.7931	0.00239963	NRP2, MPZL2, LTBP1, FSTL3, CDCP1, PDIA4, SPINK5, SRPX, CHRNA9, PLOD1, SERPINE2, IL1RAP, RPN1, TGFA, CEACAM6, SEMA3A, NT5E, TFPI2, CEACAM1, DSCAM, PDPN, EFNB2, PLAUR, TNFRSF10A, PTHLH, ADAMTS6, ULBP2, SERPINB2, FAIM3, CTSC, LAMC2, VCAN, ADAM19, CTSL2, IL1R2, TNFRSF25, TNC, TMEM158, CALR, ITGB1, MANF, CTSL1, CALU, SIAE, LAMB3, PVRL1, DNER, ITGAV, COL6A3, TEK, TOR1B, ERO1L, FBN2, ANGPTL4, IL18R1, CO…	289	3250	19113	1.4041	0.926578	0.3529	3.7636
GOTERM_CC_FAT	GO:0005576~extracellular region	46	15.8621	0.0167893	LTBP1, TNFRSF25, TNC, FSTL3, CDCP1, IL33, CALR, SPINK5, CTSL1, MANF, CALU, ST3GAL1, LAMB3, COL17A1, PVRL1, SERPINE2, AGGF1, IL1RAP, COL6A3, TGFA, CDA, SEMA3A, FBN2, TFPI2, CEACAM1, DSCAM, ANGPTL4, COL4A1, IL1RL1, PLAUR, ANXA2, PTHLH, ADAMTS6, WNT7B, LAMA3, APOL1, CD59, ULBP2, PI3, LIPG, SERPINB2, IGFL1, VCAN, LAMC2, METRNL, MEGF6	211	2010	12782	1.38637	0.989658	0.17344	19.9583
Annotation Cluster 5	Enrichment Score: 2.6712378570985456
Category	Term	Count	%	PValue	Genes	List Total	Pop Hits	Pop Total	Fold Enrichment	Bonferroni	Benjamini	FDR
GOTERM_BP_FAT	GO:0007155~cell adhesion	25	8.62069	0.000419498	NRP2, DLC1, MPZL2, GNE, TNC, CLDN12, ITGB1, PXN, COL17A1, LAMB3, EZR, SRPX, AGGF1, PVRL1, ITGAV, TEK, RAC1, COL6A3, CEACAM1, CIB1, DSCAM, PDPN, LAMA3, LAMC2, VCAN	220	700	13528	2.1961	0.473081	0.148007	0.696227
GOTERM_BP_FAT	GO:0022610~biological adhesion	25	8.62069	0.000428203	NRP2, DLC1, MPZL2, GNE, TNC, CLDN12, ITGB1, PXN, COL17A1, LAMB3, EZR, SRPX, AGGF1, PVRL1, ITGAV, TEK, RAC1, COL6A3, CEACAM1, CIB1, DSCAM, PDPN, LAMA3, LAMC2, VCAN	220	701	13528	2.19297	0.480042	0.122608	0.710626
SP_PIR_KEYWORDS	cell adhesion	12	4.13793	0.0539394	LAMB3, SRPX, LAMA3, MPZL2, PVRL1, TNC, ITGAV, COL6A3, LAMC2, ITGB1, PXN, DSCAM	289	422	19235	1.89262	1	0.403374	52.7797
Annotation Cluster 6	Enrichment Score: 2.5155048840159084
Category	Term	Count	%	PValue	Genes	List Total	Pop Hits	Pop Total	Fold Enrichment	Bonferroni	Benjamini	FDR
OMIM_DISEASE	Epidermolysis bullosa, generalized atrophic benign	4	1.37931	3.85617e-05	LAMB3, COL17A1, LAMA3, LAMC2	60	5	3671	48.9467	0.00618932	0.00618932	0.0466024
SP_PIR_KEYWORDS	extracellular matrix	14	4.82759	7.43088e-05	COL4A1, TNC, CALR, ANXA2, ADAMTS6, WNT7B, COL17A1, LAMB3, LAMA3, COL6A3, LAMC2, VCAN, FBN2, ANGPTL4	289	241	19235	3.86639	0.0239345	0.00804268	0.10051
GOTERM_CC_FAT	GO:0005578~proteinaceous extracellular matrix	17	5.86207	7.75299e-05	LTBP1, COL4A1, TNC, CALR, ANXA2, ADAMTS6, LAMB3, COL17A1, WNT7B, LAMA3, COL6A3, PI3, LAMC2, VCAN, FBN2, TFPI2, ANGPTL4	211	320	12782	3.21822	0.0207163	0.0207163	0.10189
GOTERM_CC_FAT	GO:0031012~extracellular matrix	17	5.86207	0.000184785	LTBP1, COL4A1, TNC, CALR, ANXA2, ADAMTS6, LAMB3, COL17A1, WNT7B, LAMA3, COL6A3, PI3, LAMC2, VCAN, FBN2, TFPI2, ANGPTL4	211	345	12782	2.98501	0.0486721	0.0164946	0.242685
KEGG_PATHWAY	hsa04510:Focal adhesion	14	4.82759	0.000199286	COL4A1, TNC, MET, FLNC, FLNB, ITGB1, PXN, LAMB3, LAMA3, ITGAV, COL6A3, RAC1, LAMC2, CRK	105	201	5085	3.37313	0.0197333	0.0197333	0.220972
SP_PIR_KEYWORDS	basement membrane	6	2.06897	0.000275785	LAMB3, COL17A1, LAMA3, COL4A1, LAMC2, ANXA2	289	39	19235	10.2396	0.0859941	0.0148746	0.372556
SP_PIR_KEYWORDS	Secreted	44	15.1724	0.000404719	LTBP1, TNFRSF25, TNC, FSTL3, CDCP1, IL33, CALR, SPINK5, MANF, CALU, ST3GAL1, LAMB3, COL17A1, PVRL1, SERPINE2, AGGF1, IL1RAP, COL6A3, TGFA, FBN2, SEMA3A, TFPI2, CEACAM1, ANGPTL4, DSCAM, COL4A1, IL1RL1, PLAUR, ANXA2, PTHLH, ADAMTS6, WNT7B, LAMA3, APOL1, CD59, ULBP2, PI3, LIPG, SERPINB2, IGFL1, VCAN, LAMC2, METRNL, MEGF6	289	1689	19235	1.73387	0.123628	0.0145558	0.54629
SP_PIR_KEYWORDS	epidermolysis bullosa	4	1.37931	0.000661141	LAMB3, COL17A1, LAMA3, LAMC2	289	12	19235	22.1857	0.193945	0.0213296	0.890978
OMIM_DISEASE	Epidermolysis bullosa, junctional, Herlitz type	3	1.03448	0.000754101	LAMB3, LAMA3, LAMC2	60	3	3671	61.1833	0.11437	0.0589208	0.907735
OMIM_DISEASE	Epidermolysis bullosa, junctional, non-Herlitz type	3	1.03448	0.0014926	LAMB3, COL17A1, LAMC2	60	4	3671	45.8875	0.213756	0.0770337	1.78936
GOTERM_BP_FAT	GO:0007398~ectoderm development	11	3.7931	0.00150439	PTHLH, KRT6A, LAMB3, COL17A1, LAMA3, PLOD1, UGCG, GJB3, LAMC2, SPINK5, SCEL	220	199	13528	3.39899	0.899635	0.205382	2.47572
KEGG_PATHWAY	hsa04512:ECM-receptor interaction	8	2.75862	0.001522	LAMB3, LAMA3, COL4A1, TNC, ITGAV, COL6A3, LAMC2, ITGB1	105	84	5085	4.61224	0.141283	0.0733301	1.6764
GOTERM_CC_FAT	GO:0005604~basement membrane	7	2.41379	0.00175962	LAMB3, COL17A1, LAMA3, COL4A1, TNC, LAMC2, ANXA2	211	78	12782	5.43651	0.378435	0.0656747	2.289
GOTERM_BP_FAT	GO:0008544~epidermis development	10	3.44828	0.00306798	PTHLH, LAMB3, COL17A1, LAMA3, PLOD1, UGCG, GJB3, LAMC2, SPINK5, SCEL	220	184	13528	3.3419	0.990832	0.32362	4.98773
GOTERM_CC_FAT	GO:0044420~extracellular matrix part	8	2.75862	0.00315688	LAMB3, COL17A1, LAMA3, COL4A1, TNC, COL6A3, LAMC2, ANXA2	211	117	12782	4.1421	0.574166	0.0746745	4.07205
UP_SEQ_FEATURE	domain:Laminin EGF-like 5	3	1.03448	0.00326095	LAMB3, LAMA3, LAMC2	289	6	19113	33.0675	0.971288	0.325979	5.08181
KEGG_PATHWAY	hsa05200:Pathways in cancer	15	5.17241	0.00647136	BCR, COL4A1, EPAS1, MET, TFG, ITGB1, WNT7B, LAMB3, LAMA3, HIF1A, ITGAV, RAC1, TGFA, LAMC2, CRK	105	328	5085	2.21472	0.477557	0.102558	6.95261
GOTERM_CC_FAT	GO:0044421~extracellular region part	26	8.96552	0.014618	LTBP1, TNC, FSTL3, IL33, CALR, COL17A1, LAMB3, SERPINE2, COL6A3, TGFA, FBN2, TFPI2, ANGPTL4, COL4A1, ANXA2, PTHLH, ADAMTS6, WNT7B, APOL1, LAMA3, PI3, ULBP2, LIPG, SERPINB2, LAMC2, VCAN	211	960	12782	1.64066	0.981239	0.172489	17.6028
UP_SEQ_FEATURE	domain:Laminin EGF-like 6	3	1.03448	0.0158172	LAMB3, LAMA3, LAMC2	289	13	19113	15.2619	1	0.710009	22.476
GOTERM_CC_FAT	GO:0005576~extracellular region	46	15.8621	0.0167893	LTBP1, TNFRSF25, TNC, FSTL3, CDCP1, IL33, CALR, SPINK5, CTSL1, MANF, CALU, ST3GAL1, LAMB3, COL17A1, PVRL1, SERPINE2, AGGF1, IL1RAP, COL6A3, TGFA, CDA, SEMA3A, FBN2, TFPI2, CEACAM1, DSCAM, ANGPTL4, COL4A1, IL1RL1, PLAUR, ANXA2, PTHLH, ADAMTS6, WNT7B, LAMA3, APOL1, CD59, ULBP2, PI3, LIPG, SERPINB2, IGFL1, VCAN, LAMC2, METRNL, MEGF6	211	2010	12782	1.38637	0.989658	0.17344	19.9583
INTERPRO	IPR002049:EGF-like, laminin	4	1.37931	0.0266819	LAMB3, LAMA3, LAMC2, MEGF6	264	41	16659	6.15632	1	0.676844	32.5622
KEGG_PATHWAY	hsa05222:Small cell lung cancer	6	2.06897	0.0280451	LAMB3, LAMA3, COL4A1, ITGAV, LAMC2, ITGB1	105	84	5085	3.45918	0.941842	0.299229	27.0744
SMART	SM00180:EGF_Lam	4	1.37931	0.0368217	LAMB3, LAMA3, LAMC2, MEGF6	164	41	9079	5.40095	0.991788	0.617271	35.3184
UP_SEQ_FEATURE	domain:Laminin EGF-like 3	3	1.03448	0.0428733	LAMB3, LAMA3, LAMC2	289	22	19113	9.0184	1	0.8965	50.3263
SP_PIR_KEYWORDS	cell adhesion	12	4.13793	0.0539394	LAMB3, SRPX, LAMA3, MPZL2, PVRL1, TNC, ITGAV, COL6A3, LAMC2, ITGB1, PXN, DSCAM	289	422	19235	1.89262	1	0.403374	52.7797
UP_SEQ_FEATURE	domain:Laminin EGF-like 1	3	1.03448	0.0580109	LAMB3, LAMA3, LAMC2	289	26	19113	7.63096	1	0.92561	61.49
UP_SEQ_FEATURE	domain:Laminin EGF-like 2	3	1.03448	0.0620455	LAMB3, LAMA3, LAMC2	289	27	19113	7.34833	1	0.916813	64.041
SP_PIR_KEYWORDS	laminin egf-like domain	3	1.03448	0.0738721	LAMB3, LAMA3, LAMC2	289	30	19235	6.65571	1	0.448808	64.6017
Annotation Cluster 7	Enrichment Score: 2.2531588435903753
Category	Term	Count	%	PValue	Genes	List Total	Pop Hits	Pop Total	Fold Enrichment	Bonferroni	Benjamini	FDR
GOTERM_BP_FAT	GO:0030029~actin filament-based process	13	4.48276	0.0005638	MYL6, DLC1, LIMA1, ARHGEF2, PLEK2, CALR, FLNB, ITGB1, EZR, RAC1, CAP1, CRK, LCP1	220	241	13528	3.31694	0.577331	0.115757	0.934665
GOTERM_BP_FAT	GO:0030036~actin cytoskeleton organization	12	4.13793	0.00114162	DLC1, ARHGEF2, LIMA1, EZR, PLEK2, RAC1, CAP1, CALR, CRK, ITGB1, FLNB, LCP1	220	226	13528	3.265	0.825224	0.176182	1.88405
GOTERM_BP_FAT	GO:0007015~actin filament organization	5	1.72414	0.0292367	ARHGEF2, LIMA1, EZR, RAC1, LCP1	220	72	13528	4.2702	1	0.779164	38.9871
GOTERM_BP_FAT	GO:0007010~cytoskeleton organization	13	4.48276	0.0516166	DLC1, ARHGEF2, LIMA1, PLEK2, CALR, TUBGCP2, FLNB, ITGB1, EZR, RAC1, CAP1, CRK, LCP1	220	436	13528	1.83344	1	0.834428	58.6234
Annotation Cluster 8	Enrichment Score: 1.9435584346112358
Category	Term	Count	%	PValue	Genes	List Total	Pop Hits	Pop Total	Fold Enrichment	Bonferroni	Benjamini	FDR
INTERPRO	IPR004074:Interleukin-1 receptor, type I and type II	4	1.37931	7.5115e-05	IL18R1, IL1R2, IL1RL1, IL1RAP	264	6	16659	42.0682	0.0399683	0.0399683	0.109367
GOTERM_MF_FAT	GO:0004908~interleukin-1 receptor activity	4	1.37931	0.000155497	IL18R1, IL1R2, IL1RL1, IL1RAP	219	7	12983	33.8761	0.0722152	0.0367841	0.222537
GOTERM_MF_FAT	GO:0019966~interleukin-1 binding	4	1.37931	0.000513586	IL18R1, IL1R2, IL1RL1, IL1RAP	219	10	12983	23.7132	0.219337	0.0792229	0.733259
INTERPRO	IPR015621:Interleukin-1 receptor	4	1.37931	0.000770122	IL18R1, IL1R2, IL1RL1, IL1RAP	264	12	16659	21.0341	0.34186	0.188742	1.11602
UP_SEQ_FEATURE	domain:Ig-like C2-type 1	10	3.44828	0.00243533	IL18R1, IL1R2, PVRL1, IL1RL1, IL1RAP, TEK, CEACAM6, FCGR2A, CEACAM1, DSCAM	289	190	19113	3.48079	0.929379	0.315203	3.81858
UP_SEQ_FEATURE	domain:Ig-like C2-type 2	10	3.44828	0.0025529	IL18R1, IL1R2, PVRL1, IL1RL1, IL1RAP, TEK, CEACAM6, FCGR2A, CEACAM1, DSCAM	289	191	19113	3.46256	0.937871	0.29342	3.99942
INTERPRO	IPR004075:Interleukin-1 receptor, type I/Toll precursor	3	1.03448	0.0172678	IL18R1, IL1RL1, IL1RAP	264	13	16659	14.5621	0.999922	0.611644	22.411
GOTERM_MF_FAT	GO:0019838~growth factor binding	6	2.06897	0.0318794	IL18R1, IL1R2, LTBP1, COL4A1, IL1RL1, IL1RAP	219	105	12983	3.38761	1	0.672228	37.133
UP_SEQ_FEATURE	domain:Ig-like C2-type 3	6	2.06897	0.037487	IL18R1, IL1R2, IL1RL1, IL1RAP, CEACAM1, DSCAM	289	122	19113	3.25254	1	0.874643	45.6697
UP_SEQ_FEATURE	domain:TIR	3	1.03448	0.0502341	IL18R1, IL1RL1, IL1RAP	289	24	19113	8.26687	1	0.903124	56.0874
INTERPRO	IPR000157:Toll-Interleukin receptor	3	1.03448	0.0505336	IL18R1, IL1RL1, IL1RAP	264	23	16659	8.23073	1	0.73837	53.0174
SMART	SM00255:TIR	3	1.03448	0.0633693	IL18R1, IL1RL1, IL1RAP	164	23	9079	7.22084	0.999771	0.69793	53.2465
GOTERM_MF_FAT	GO:0004896~cytokine receptor activity	4	1.37931	0.0648425	IL18R1, IL1R2, IL1RL1, IL1RAP	219	55	12983	4.3115	1	0.817445	61.7272
GOTERM_MF_FAT	GO:0019955~cytokine binding	5	1.72414	0.111164	IL18R1, IL1R2, IL1RL1, TNFRSF25, IL1RAP	219	109	12983	2.71941	1	0.896894	81.5154
GOTERM_BP_FAT	GO:0045087~innate immune response	5	1.72414	0.185322	IL18R1, APOL1, IL1RL1, IL1RAP, TUBB2C	220	138	13528	2.22793	1	0.938851	96.7053
KEGG_PATHWAY	hsa04060:Cytokine-cytokine receptor interaction	6	2.06897	0.62808	TNFRSF10A, IL18R1, IL1R2, TNFRSF25, MET, IL1RAP	105	262	5085	1.10905	1	0.963003	99.9983
Annotation Cluster 9	Enrichment Score: 1.9176875129755437
Category	Term	Count	%	PValue	Genes	List Total	Pop Hits	Pop Total	Fold Enrichment	Bonferroni	Benjamini	FDR
GOTERM_BP_FAT	GO:0006928~cell motion	18	6.2069	0.00187089	NRP2, KLF7, TUBB2C, MET, ITGB1, TPM4, PLAUR, HIF1A, PVRL1, ID1, DNER, RAC1, VCAN, SEMA3A, CAP1, B3GNT2, PPAP2B, CEACAM1	220	475	13528	2.33018	0.942704	0.228915	3.07006
GOTERM_BP_FAT	GO:0016477~cell migration	11	3.7931	0.014546	NRP2, HIF1A, ID1, DNER, MET, RAC1, VCAN, CAP1, PPAP2B, ITGB1, CEACAM1	220	276	13528	2.45072	1	0.711496	21.6502
GOTERM_BP_FAT	GO:0051674~localization of cell	11	3.7931	0.0280046	NRP2, HIF1A, ID1, DNER, MET, RAC1, VCAN, CAP1, PPAP2B, ITGB1, CEACAM1	220	307	13528	2.20326	1	0.775892	37.6848
GOTERM_BP_FAT	GO:0048870~cell motility	11	3.7931	0.0280046	NRP2, HIF1A, ID1, DNER, MET, RAC1, VCAN, CAP1, PPAP2B, ITGB1, CEACAM1	220	307	13528	2.20326	1	0.775892	37.6848
Annotation Cluster 10	Enrichment Score: 1.845939851159084
Category	Term	Count	%	PValue	Genes	List Total	Pop Hits	Pop Total	Fold Enrichment	Bonferroni	Benjamini	FDR
GOTERM_BP_FAT	GO:0045765~regulation of angiogenesis	7	2.41379	0.000529218	HIF1A, AGGF1, ID1, TEK, SPHK1, SPINK5, ANGPTL4	220	63	13528	6.83232	0.554398	0.126041	0.877573
GOTERM_BP_FAT	GO:0045766~positive regulation of angiogenesis	4	1.37931	0.00826768	HIF1A, AGGF1, SPHK1, ANGPTL4	220	26	13528	9.46014	0.999997	0.570506	12.911
GOTERM_BP_FAT	GO:0051094~positive regulation of developmental process	5	1.72414	0.662464	WNT7B, HIF1A, AGGF1, SPHK1, ANGPTL4	220	278	13528	1.10595	1	0.997801	100
Annotation Cluster 11	Enrichment Score: 1.817593054411039
Category	Term	Count	%	PValue	Genes	List Total	Pop Hits	Pop Total	Fold Enrichment	Bonferroni	Benjamini	FDR
GOTERM_CC_FAT	GO:0044432~endoplasmic reticulum part	15	5.17241	0.00179295	SOAT1, ACER3, HSD17B2, SPTLC3, RRBP1, PDIA4, CALR, SPINK5, CALU, TOR1B, HSD11B1, RPN1, ERO1L, PPAP2B, RETSAT	211	347	12782	2.61865	0.384015	0.0587688	2.3319
GOTERM_CC_FAT	GO:0005783~endoplasmic reticulum	27	9.31034	0.00798131	HSD17B2, PDIA4, CALR, GPRC5A, SPINK5, CALU, LPCAT1, PLOD1, TOR1B, RPN1, BCAP29, ERO1L, PPAP2B, RNF122, CIB1, EHD4, SOAT1, STX5, ACER3, SPTLC3, RRBP1, UGCG, MAN1A1, HSD11B1, CTSC, PTPN1, RETSAT	211	960	12782	1.70376	0.885089	0.13432	9.99999
GOTERM_CC_FAT	GO:0012505~endomembrane system	23	7.93103	0.0095246	SOAT1, STX5, ACER3, HSD17B2, SPTLC3, RRBP1, CHST2, CLIC1, MAN1A1, TAGLN2, SPINK5, TMF1, ST3GAL1, DAB2, HSD11B1, RPN1, CHSY1, B3GNT2, ERO1L, STEAP2, PPAP2B, RETSAT, EPN2	211	782	12782	1.78171	0.924526	0.14101	11.8236
GOTERM_CC_FAT	GO:0005789~endoplasmic reticulum membrane	11	3.7931	0.0135638	SOAT1, ACER3, HSD17B2, SPTLC3, RRBP1, HSD11B1, RPN1, ERO1L, PPAP2B, SPINK5, RETSAT	211	269	12782	2.47718	0.97496	0.168367	16.4362
GOTERM_CC_FAT	GO:0042175~nuclear envelope-endoplasmic reticulum network	11	3.7931	0.0190457	SOAT1, ACER3, HSD17B2, SPTLC3, RRBP1, HSD11B1, RPN1, ERO1L, PPAP2B, SPINK5, RETSAT	211	284	12782	2.34634	0.994439	0.181016	22.3401
SP_PIR_KEYWORDS	endoplasmic reticulum	18	6.2069	0.0403091	SOAT1, ACER3, SPTLC3, RRBP1, UGCG, PDIA4, CALR, CALU, PLOD1, LPCAT1, TOR1B, HSD11B1, RPN1, BCAP29, PTPN1, ERO1L, RNF122, RETSAT	289	713	19235	1.68026	0.999999	0.333992	42.6945
GOTERM_CC_FAT	GO:0031090~organelle membrane	24	8.27586	0.133283	SOAT1, STX5, ACER3, HSD17B2, SPTLC3, RRBP1, HK2, CHST2, MAN1A1, TAGLN2, APPL2, SPINK5, TMF1, ST3GAL1, DAB2, HSD11B1, RPN1, CHSY1, B3GNT2, ERO1L, STEAP2, PPAP2B, RETSAT, EPN2	211	1096	12782	1.32653	1	0.592689	84.7525
Annotation Cluster 12	Enrichment Score: 1.7618591917730162
Category	Term	Count	%	PValue	Genes	List Total	Pop Hits	Pop Total	Fold Enrichment	Bonferroni	Benjamini	FDR
SP_PIR_KEYWORDS	golgi apparatus	18	6.2069	0.00765339	GALNT3, STX5, GCNT4, ACER3, ARHGEF2, CHST2, MAN1A1, TMF1, ST3GAL1, SLC35C1, STX12, LPCAT1, CHSY1, B3GNT2, RNF122, GCNT1, PPAP2B, CLCN5	289	588	19235	2.03746	0.918292	0.129898	9.87443
GOTERM_CC_FAT	GO:0005794~Golgi apparatus	25	8.62069	0.00888489	GALNT3, ACER3, STX5, GCNT4, ARHGEF2, STRN3, CHST2, MAN1A1, GPRC5A, SPINK5, TMF1, CALU, ST3GAL1, KCNS3, SLC35C1, STX12, LPCAT1, CTSC, CHSY1, B3GNT2, STEAP2, RNF122, GCNT1, PPAP2B, CLCN5	211	872	12782	1.73676	0.910152	0.13981	11.0719
GOTERM_CC_FAT	GO:0000139~Golgi membrane	9	3.10345	0.0117659	ST3GAL1, ACER3, STX5, CHST2, CHSY1, MAN1A1, B3GNT2, STEAP2, TMF1	211	186	12782	2.9312	0.95906	0.154808	14.4114
GOTERM_CC_FAT	GO:0044431~Golgi apparatus part	9	3.10345	0.112055	ST3GAL1, ACER3, STX5, CHST2, CHSY1, MAN1A1, B3GNT2, STEAP2, TMF1	211	294	12782	1.85443	1	0.542803	79.0409
Annotation Cluster 13	Enrichment Score: 1.7377128023811164
Category	Term	Count	%	PValue	Genes	List Total	Pop Hits	Pop Total	Fold Enrichment	Bonferroni	Benjamini	FDR
GOTERM_MF_FAT	GO:0003924~GTPase activity	12	4.13793	0.000880413	EEF1A1, GNA15, TUBB2A, EEF1A2, TUBB2C, RAB7L1, RAB31, MC1R, RAC1, RHOC, AGAP2, TUBB3, EHD4	219	211	12983	3.37155	0.345933	0.100698	1.25392
UP_SEQ_FEATURE	nucleotide phosphate-binding region:GTP	12	4.13793	0.00533512	EEF1A1, GNA15, TUBB2A, EEF1A2, GTPBP10, TUBB2C, RAB7L1, RAB31, MC1R, RAC1, RHOC, AGAP2, TUBB3	289	295	19113	2.69024	0.997017	0.410581	8.18711
SP_PIR_KEYWORDS	gtp-binding	12	4.13793	0.011029	EEF1A1, GNA15, TUBB2A, EEF1A2, GTPBP10, TUBB2C, RAB7L1, RAB31, MC1R, RAC1, RHOC, AGAP2, TUBB3	289	329	19235	2.42761	0.973095	0.165375	13.9359
SP_PIR_KEYWORDS	GTP binding	5	1.72414	0.0180504	EEF1A1, RAB31, GNA15, TUBB2A, RAC1	289	67	19235	4.96695	0.997363	0.227546	21.8465
GOTERM_MF_FAT	GO:0005525~GTP binding	13	4.48276	0.0235586	EEF1A1, GNA15, TUBB2A, EEF1A2, TUBB2C, GTPBP10, RAB7L1, RAB31, MC1R, RAC1, RHOC, AGAP2, TUBB3, EHD4	219	372	12983	2.07172	0.99999	0.648185	28.9328
GOTERM_MF_FAT	GO:0019001~guanyl nucleotide binding	13	4.48276	0.0278951	EEF1A1, GNA15, TUBB2A, EEF1A2, TUBB2C, GTPBP10, RAB7L1, RAB31, MC1R, RAC1, RHOC, AGAP2, TUBB3, EHD4	219	382	12983	2.01749	0.999999	0.649699	33.3229
GOTERM_MF_FAT	GO:0032561~guanyl ribonucleotide binding	13	4.48276	0.0278951	EEF1A1, GNA15, TUBB2A, EEF1A2, TUBB2C, GTPBP10, RAB7L1, RAB31, MC1R, RAC1, RHOC, AGAP2, TUBB3, EHD4	219	382	12983	2.01749	0.999999	0.649699	33.3229
GOTERM_BP_FAT	GO:0007264~small GTPase mediated signal transduction	5	1.72414	0.731537	RAB31, RAC1, RHOC, RAB7L1, AGAP2	220	305	13528	1.00805	1	0.99904	100
Annotation Cluster 14	Enrichment Score: 1.6256712238099729
Category	Term	Count	%	PValue	Genes	List Total	Pop Hits	Pop Total	Fold Enrichment	Bonferroni	Benjamini	FDR
GOTERM_CC_FAT	GO:0044459~plasma membrane part	52	17.931	0.00556538	DLC1, KCNJ15, GNA15, LIMA1, LPAR3, KCNQ3, CHRNA9, MC1R, IL1RAP, CEACAM6, STAM, RHOC, TUBB3, CEACAM1, DSCAM, ARHGEF2, PDPN, EFNB2, HTR7, RIPK1, ULBP2, SH3KBP1, FAIM3, LAMC2, HAS3, STEAP1, LCP1, PANX1, TNFRSF25, CLDN12, CALR, GPRC5A, ITGB1, PXN, KCNS3, COL17A1, HRH1, EZR, PVRL1, ITGAV, RAC1, TEK, IL1RL1, MET, SLC6A14, GJB3, KCTD5, RAB7L1, RAB31, LAMA3, CD59, PTPN1, CLCN5	211	2203	12782	1.4299	0.778393	0.109446	7.07513
GOTERM_CC_FAT	GO:0005886~plasma membrane	75	25.8621	0.0420538	DLC1, NRP2, KCNJ15, LIMA1, GNA15, GPR161, LPAR3, CDCP1, KCNQ3, CHRNA9, MC1R, FAP, IL1RAP, TGFA, CEACAM6, STAM, RHOC, CAP1, NT5E, CEACAM1, TUBB3, DSCAM, ARHGEF2, PDPN, STRN3, EFNB2, CLIC1, FLNC, PLAUR, RIPK1, HTR7, ULBP2, SH3KBP1, FAIM3, LAMC2, HAS3, STEAP2, STEAP1, LCP1, PANX1, PLEK2, TNFRSF25, SSFA2, AKAP12, TAGLN2, CLDN12, CALR, ITGB1, GPRC5A, PXN, KCNS3, HRH1, COL17A1, EZR, PVRL1, DNER, ITGAV,…	211	3777	12782	1.2029	0.999991	0.31216	43.1579
SP_PIR_KEYWORDS	cell membrane	43	14.8276	0.0567135	PANX1, PLEK2, TNFRSF25, GPR161, LPAR3, CDCP1, CLDN12, GPRC5A, ITGB1, KCNS3, HRH1, EZR, CHRNA9, MC1R, PVRL1, DNER, FAP, IL1RAP, RAC1, TGFA, CEACAM6, RHOC, CAP1, NT5E, PPAP2B, TUBB3, CEACAM1, CIB1, DSCAM, PDPN, IL1RL1, GJB3, CLIC1, RAB7L1, PLAUR, RAB31, HTR7, CD59, ULBP2, FCGR2A, STEAP2, CRK, LCP1, CLCN5	289	2194	19235	1.30445	1	0.386172	54.6194
Annotation Cluster 15	Enrichment Score: 1.5376830662332934
Category	Term	Count	%	PValue	Genes	List Total	Pop Hits	Pop Total	Fold Enrichment	Bonferroni	Benjamini	FDR
UP_SEQ_FEATURE	topological domain:Lumenal	17	5.86207	0.00120976	GALNT3, GCNT4, RRBP1, UGCG, TOR1AIP1, CHST2, MAN1A1, ST3GAL1, LPCAT1, HSD11B1, BCAP29, RPN1, CHSY1, B3GNT2, GCNT1, PPAP2B, C1GALT1	289	444	19113	2.53219	0.731742	0.231382	1.91431
KEGG_PATHWAY	hsa00512:O-Glycan biosynthesis	5	1.72414	0.00300578	GALNT3, ST3GAL1, GCNT4, GCNT1, C1GALT1	105	30	5085	8.07143	0.259945	0.0954733	3.28604
SP_PIR_KEYWORDS	Signal-anchor	14	4.82759	0.011327	GALNT3, GCNT4, HSD17B2, CHST2, MAN1A1, ST3GAL1, COL17A1, LPCAT1, FAP, HSD11B1, CHSY1, B3GNT2, GCNT1, C1GALT1	289	421	19235	2.2133	0.975612	0.162088	14.2861
SP_PIR_KEYWORDS	glycosyltransferase	9	3.10345	0.0155875	GALNT3, ST3GAL1, GCNT4, PYGL, UGCG, HAS3, B3GNT2, GCNT1, C1GALT1	289	214	19235	2.79913	0.994033	0.207686	19.1517
GOTERM_BP_FAT	GO:0006486~protein amino acid glycosylation	6	2.06897	0.056993	GALNT3, ST3GAL1, GCNT4, RPN1, B3GNT2, GCNT1	220	128	13528	2.88239	1	0.821507	62.3607
GOTERM_BP_FAT	GO:0070085~glycosylation	6	2.06897	0.056993	GALNT3, ST3GAL1, GCNT4, RPN1, B3GNT2, GCNT1	220	128	13528	2.88239	1	0.821507	62.3607
GOTERM_BP_FAT	GO:0043413~biopolymer glycosylation	6	2.06897	0.056993	GALNT3, ST3GAL1, GCNT4, RPN1, B3GNT2, GCNT1	220	128	13528	2.88239	1	0.821507	62.3607
GOTERM_BP_FAT	GO:0006493~protein amino acid O-linked glycosylation	3	1.03448	0.0613399	GALNT3, GCNT4, GCNT1	220	25	13528	7.37891	1	0.827523	65.1477
GOTERM_BP_FAT	GO:0009100~glycoprotein metabolic process	7	2.41379	0.109992	GALNT3, ST3GAL1, GCNT4, HIF1A, RPN1, B3GNT2, GCNT1	220	202	13528	2.13087	1	0.897839	85.6337
GOTERM_BP_FAT	GO:0009101~glycoprotein biosynthetic process	6	2.06897	0.113861	GALNT3, ST3GAL1, GCNT4, RPN1, B3GNT2, GCNT1	220	158	13528	2.3351	1	0.900473	86.6389
GOTERM_MF_FAT	GO:0008375~acetylglucosaminyltransferase activity	3	1.03448	0.13335	GCNT4, B3GNT2, GCNT1	219	38	12983	4.68025	1	0.907334	87.1311
Annotation Cluster 16	Enrichment Score: 1.5089781815293166
Category	Term	Count	%	PValue	Genes	List Total	Pop Hits	Pop Total	Fold Enrichment	Bonferroni	Benjamini	FDR
GOTERM_CC_FAT	GO:0000267~cell fraction	28	9.65517	0.0190217	GALNT3, NRP2, CCDC19, PPP4R1, CALR, ITGB1, CTSL1, PVRL1, RAC1, ITCH, ERO1L, NT5E, CEACAM1, DSCAM, SOAT1, UGCG, MET, SPHK1, CLIC1, MAN1A1, ANXA2, SH2D2A, PYGL, CD59, SH3KBP1, LAMC2, PTPN1, STEAP2	211	1083	12782	1.5662	0.994402	0.187316	22.3151
GOTERM_CC_FAT	GO:0005626~insoluble fraction	22	7.58621	0.0354384	GALNT3, SOAT1, NRP2, SPHK1, MET, UGCG, CLIC1, MAN1A1, CALR, ITGB1, PVRL1, CD59, RAC1, SH3KBP1, LAMC2, PTPN1, ERO1L, ITCH, STEAP2, NT5E, CEACAM1, DSCAM	211	839	12782	1.58846	0.999941	0.285328	37.7746
GOTERM_CC_FAT	GO:0005624~membrane fraction	21	7.24138	0.0440902	GALNT3, SOAT1, NRP2, SPHK1, UGCG, MET, CLIC1, MAN1A1, CALR, ITGB1, PVRL1, CD59, RAC1, SH3KBP1, LAMC2, ERO1L, ITCH, STEAP2, NT5E, CEACAM1, DSCAM	211	809	12782	1.57249	0.999995	0.316454	44.7263
Annotation Cluster 17	Enrichment Score: 1.496088754392528
Category	Term	Count	%	PValue	Genes	List Total	Pop Hits	Pop Total	Fold Enrichment	Bonferroni	Benjamini	FDR
INTERPRO	IPR001715:Calponin-like actin-binding	6	2.06897	0.00495859	SMTN, CYTSA, TAGLN2, FLNC, FLNB, LCP1	264	70	16659	5.40877	0.932741	0.41716	6.98537
SMART	SM00033:CH	6	2.06897	0.0083056	SMTN, CYTSA, TAGLN2, FLNC, FLNB, LCP1	164	70	9079	4.74512	0.656152	0.413615	9.23156
INTERPRO	IPR001589:Actinin-type, actin-binding, conserved site	3	1.03448	0.0505336	FLNC, FLNB, LCP1	264	23	16659	8.23073	1	0.73837	53.0174
UP_SEQ_FEATURE	domain:CH 2	3	1.03448	0.0620455	FLNC, FLNB, LCP1	289	27	19113	7.34833	1	0.916813	64.041
UP_SEQ_FEATURE	domain:CH 1	3	1.03448	0.0620455	FLNC, FLNB, LCP1	289	27	19113	7.34833	1	0.916813	64.041
UP_SEQ_FEATURE	domain:CH	3	1.03448	0.131746	SMTN, CYTSA, TAGLN2	289	42	19113	4.72392	1	0.987568	89.5207
Annotation Cluster 18	Enrichment Score: 1.4772158323509317
Category	Term	Count	%	PValue	Genes	List Total	Pop Hits	Pop Total	Fold Enrichment	Bonferroni	Benjamini	FDR
GOTERM_CC_FAT	GO:0031252~cell leading edge	8	2.75862	0.0077395	EZR, PDPN, FAP, RAC1, S100A11, ITGB1, PXN, LCP1	211	138	12782	3.51178	0.877273	0.139156	9.71112
GOTERM_CC_FAT	GO:0001726~ruffle	5	1.72414	0.0242797	EZR, PDPN, S100A11, ITGB1, LCP1	211	67	12782	4.52076	0.998688	0.211021	27.6151
SP_PIR_KEYWORDS	cell projection	6	2.06897	0.196968	EZR, PLEK2, PDPN, FAP, LCP1, CIB1	289	206	19235	1.93856	1	0.678612	94.8617
Annotation Cluster 19	Enrichment Score: 1.4748908573614787
Category	Term	Count	%	PValue	Genes	List Total	Pop Hits	Pop Total	Fold Enrichment	Bonferroni	Benjamini	FDR
GOTERM_MF_FAT	GO:0003779~actin binding	12	4.13793	0.0216398	PHACTR2, LIMA1, EZR, YWHAH, SMTN, MYO1B, SSFA2, CAP1, FLNC, FLNB, TPM4, LCP1	219	326	12983	2.1822	0.999974	0.690146	26.9056
GOTERM_MF_FAT	GO:0008092~cytoskeletal protein binding	16	5.51724	0.0230076	ARHGEF2, PHACTR2, LIMA1, MYO1B, SSFA2, FLNC, FLNB, TPM4, PXN, ANXA2, EZR, YWHAH, SMTN, CLIP1, CAP1, LCP1	219	504	12983	1.882	0.999987	0.674347	28.3561
SP_PIR_KEYWORDS	actin-binding	9	3.10345	0.0330502	PHACTR2, LIMA1, MYO1B, SSFA2, CAP1, FLNC, FLNB, TPM4, LCP1	289	247	19235	2.42516	0.999983	0.297727	36.5427
GOTERM_CC_FAT	GO:0015629~actin cytoskeleton	9	3.10345	0.0765839	MYL6, LIMA1, EZR, SMTN, MYO1B, CAP1, FLNB, TPM4, LCP1	211	269	12782	2.02678	1	0.44985	64.9216
Annotation Cluster 20	Enrichment Score: 1.4502319510531487
Category	Term	Count	%	PValue	Genes	List Total	Pop Hits	Pop Total	Fold Enrichment	Bonferroni	Benjamini	FDR
BIOCARTA	h_ucalpainPathway:uCalpain and friends in Cell spread	4	1.37931	0.00204141	EZR, RAC1, ITGB1, PXN	31	13	1437	14.263	0.15428	0.15428	2.15944
GOTERM_CC_FAT	GO:0031252~cell leading edge	8	2.75862	0.0077395	EZR, PDPN, FAP, RAC1, S100A11, ITGB1, PXN, LCP1	211	138	12782	3.51178	0.877273	0.139156	9.71112
BIOCARTA	h_agrPathway:Agrin in Postsynaptic Differentiation	4	1.37931	0.0171338	LAMA3, RAC1, ITGB1, PXN	31	27	1437	6.86738	0.757595	0.507654	16.8588
BIOCARTA	h_mCalpainPathway:mCalpain and friends in Cell motility	3	1.03448	0.0373844	EZR, ITGB1, PXN	31	15	1437	9.27097	0.956032	0.542085	33.4382
KEGG_PATHWAY	hsa04670:Leukocyte transendothelial migration	4	1.37931	0.436105	EZR, RAC1, ITGB1, PXN	105	118	5085	1.64165	1	0.950964	99.8268
KEGG_PATHWAY	hsa04810:Regulation of actin cytoskeleton	6	2.06897	0.450641	EZR, ITGAV, RAC1, CRK, ITGB1, PXN	105	215	5085	1.3515	1	0.949964	99.8704
Annotation Cluster 21	Enrichment Score: 1.3814813222945475
Category	Term	Count	%	PValue	Genes	List Total	Pop Hits	Pop Total	Fold Enrichment	Bonferroni	Benjamini	FDR
GOTERM_CC_FAT	GO:0030054~cell junction	18	6.2069	0.00523217	DLC1, KCNJ15, ARHGEF2, LIMA1, PANX1, IL1RL1, GJB3, CLDN12, ITGB1, PXN, COL17A1, LAMA3, CHRNA9, PVRL1, SH3KBP1, FAIM3, STEAP1, LCP1	211	518	12782	2.10503	0.757413	0.111333	6.6649
GOTERM_CC_FAT	GO:0005911~cell-cell junction	7	2.41379	0.0933733	ARHGEF2, COL17A1, PANX1, PVRL1, GJB3, CLDN12, STEAP1	211	190	12782	2.23183	1	0.501669	72.441
SP_PIR_KEYWORDS	cell junction	10	3.44828	0.146775	ARHGEF2, COL17A1, LIMA1, PANX1, CHRNA9, GJB3, SH3KBP1, CLDN12, PXN, LCP1	289	399	19235	1.6681	1	0.590239	88.3283
Annotation Cluster 22	Enrichment Score: 1.3684301580807416
Category	Term	Count	%	PValue	Genes	List Total	Pop Hits	Pop Total	Fold Enrichment	Bonferroni	Benjamini	FDR
INTERPRO	IPR013032:EGF-like region, conserved site	13	4.48276	0.00248364	LTBP1, TNC, ITGB1, LAMB3, LAMA3, DNER, TEK, TGFA, LAMC2, VCAN, FBN2, ADAM19, MEGF6	264	293	16659	2.79976	0.740836	0.362435	3.55769
UP_SEQ_FEATURE	domain:EGF-like 8; calcium-binding	4	1.37931	0.0047964	LTBP1, DNER, FBN2, MEGF6	289	23	19113	11.5017	0.994626	0.407037	7.38987
INTERPRO	IPR000742:EGF-like, type 3	9	3.10345	0.012139	LTBP1, DNER, TNC, TEK, TGFA, VCAN, ADAM19, FBN2, MEGF6	264	194	16659	2.92743	0.998682	0.612253	16.2987
UP_SEQ_FEATURE	domain:EGF-like 10; calcium-binding	3	1.03448	0.0158172	LTBP1, DNER, FBN2	289	13	19113	15.2619	1	0.710009	22.476
INTERPRO	IPR013111:EGF, extracellular	5	1.72414	0.0174738	TNC, TEK, ADAM19, MEGF6, ITGB1	264	63	16659	5.00812	0.99993	0.581131	22.6476
SP_PIR_KEYWORDS	egf-like domain	9	3.10345	0.0229086	LTBP1, DNER, TNC, TEK, TGFA, VCAN, ADAM19, FBN2, MEGF6	289	230	19235	2.60441	0.999477	0.244078	26.9197
UP_SEQ_FEATURE	domain:EGF-like 3	5	1.72414	0.0266442	DNER, TNC, TEK, FBN2, MEGF6	289	75	19113	4.409	1	0.858719	35.0282
UP_SEQ_FEATURE	domain:EGF-like 6	4	1.37931	0.0268225	DNER, TNC, FBN2, MEGF6	289	43	19113	6.15209	1	0.842312	35.2179
UP_SEQ_FEATURE	domain:EGF-like 1	6	2.06897	0.0352939	LTBP1, DNER, TEK, VCAN, FBN2, MEGF6	289	120	19113	3.30675	1	0.871994	43.6589
INTERPRO	IPR006210:EGF-like	8	2.75862	0.0409199	LTBP1, DNER, TNC, TEK, TGFA, VCAN, FBN2, MEGF6	264	201	16659	2.51153	1	0.716455	45.5907
UP_SEQ_FEATURE	domain:EGF-like 2	5	1.72414	0.044028	LTBP1, DNER, TNC, TEK, FBN2	289	88	19113	3.75767	1	0.891903	51.2746
UP_SEQ_FEATURE	domain:EGF-like 9	3	1.03448	0.0464997	DNER, TNC, MEGF6	289	23	19113	8.6263	1	0.894638	53.2478
INTERPRO	IPR006209:EGF	6	2.06897	0.050978	LTBP1, DNER, TNC, TGFA, VCAN, MEGF6	264	127	16659	2.98121	1	0.725124	53.3368
UP_SEQ_FEATURE	domain:EGF-like 7	3	1.03448	0.0620455	DNER, TNC, MEGF6	289	27	19113	7.34833	1	0.916813	64.041
SMART	SM00181:EGF	8	2.75862	0.0699753	LTBP1, DNER, TNC, TEK, TGFA, VCAN, FBN2, MEGF6	164	201	9079	2.20337	0.999907	0.686735	56.9358
UP_SEQ_FEATURE	domain:EGF-like 5; calcium-binding	3	1.03448	0.106895	LTBP1, FBN2, MEGF6	289	37	19113	5.36229	1	0.981014	83.5551
INTERPRO	IPR001881:EGF-like calcium-binding	4	1.37931	0.193723	LTBP1, DNER, VCAN, MEGF6	264	96	16659	2.62926	1	0.938202	95.6577
INTERPRO	IPR018097:EGF-like calcium-binding, conserved site	4	1.37931	0.193723	LTBP1, DNER, VCAN, MEGF6	264	96	16659	2.62926	1	0.938202	95.6577
INTERPRO	IPR000152:EGF-type aspartate/asparagine hydroxylation conserved site	4	1.37931	0.197749	LTBP1, DNER, VCAN, MEGF6	264	97	16659	2.60216	1	0.938107	95.9631
UP_SEQ_FEATURE	domain:EGF-like 4	3	1.03448	0.217567	DNER, TNC, MEGF6	289	58	19113	3.42077	1	0.998504	98.0112
SMART	SM00179:EGF_CA	4	1.37931	0.247906	LTBP1, DNER, VCAN, MEGF6	164	96	9079	2.30666	1	0.882942	96.3431
Annotation Cluster 23	Enrichment Score: 1.3641370146646543
Category	Term	Count	%	PValue	Genes	List Total	Pop Hits	Pop Total	Fold Enrichment	Bonferroni	Benjamini	FDR
GOTERM_BP_FAT	GO:0006897~endocytosis	10	3.44828	0.00968638	DAB2, DNER, ITGAV, RAC1, SH3KBP1, CAP1, STEAP2, EPN2, CLCN5, EHD4	220	220	13528	2.79504	1	0.605032	14.9624
GOTERM_BP_FAT	GO:0010324~membrane invagination	10	3.44828	0.00968638	DAB2, DNER, ITGAV, RAC1, SH3KBP1, CAP1, STEAP2, EPN2, CLCN5, EHD4	220	220	13528	2.79504	1	0.605032	14.9624
GOTERM_BP_FAT	GO:0016044~membrane organization	10	3.44828	0.166115	DAB2, DNER, ITGAV, RAC1, SH3KBP1, CAP1, STEAP2, EPN2, CLCN5, EHD4	220	381	13528	1.61393	1	0.926973	95.1435
GOTERM_BP_FAT	GO:0016192~vesicle-mediated transport	13	4.48276	0.224244	STX5, DAB2, STX12, DNER, ITGAV, RAC1, BCAP29, SH3KBP1, CAP1, STEAP2, EPN2, CLCN5, EHD4	220	576	13528	1.38782	1	0.951643	98.5419
Annotation Cluster 24	Enrichment Score: 1.2705096110771676
Category	Term	Count	%	PValue	Genes	List Total	Pop Hits	Pop Total	Fold Enrichment	Bonferroni	Benjamini	FDR
UP_SEQ_FEATURE	domain:Ig-like C2-type 1	10	3.44828	0.00243533	IL18R1, IL1R2, PVRL1, IL1RL1, IL1RAP, TEK, CEACAM6, FCGR2A, CEACAM1, DSCAM	289	190	19113	3.48079	0.929379	0.315203	3.81858
UP_SEQ_FEATURE	domain:Ig-like C2-type 2	10	3.44828	0.0025529	IL18R1, IL1R2, PVRL1, IL1RL1, IL1RAP, TEK, CEACAM6, FCGR2A, CEACAM1, DSCAM	289	191	19113	3.46256	0.937871	0.29342	3.99942
INTERPRO	IPR003599:Immunoglobulin subtype	12	4.13793	0.0160741	IL18R1, IL1R2, PVRL1, IL1RL1, IL1RAP, FAIM3, CEACAM6, VCAN, FCGR2A, SEMA3A, CEACAM1, DSCAM	264	330	16659	2.29463	0.999849	0.623818	21.0267
SP_PIR_KEYWORDS	Immunoglobulin domain	14	4.82759	0.0253676	IL1R2, IL18R1, MPZL2, IL1RL1, PVRL1, IL1RAP, TEK, CEACAM6, FAIM3, VCAN, FCGR2A, SEMA3A, CEACAM1, DSCAM	289	470	19235	1.98255	0.99977	0.258561	29.3697
INTERPRO	IPR013783:Immunoglobulin-like fold	16	5.51724	0.0300284	IL1R2, IL18R1, MPZL2, IL1RL1, FLNC, FLNB, PVRL1, IL1RAP, TEK, CEACAM6, FAIM3, VCAN, FCGR2A, SEMA3A, CEACAM1, DSCAM	264	553	16659	1.82574	1	0.693493	35.8622
SMART	SM00409:IG	12	4.13793	0.0352786	IL18R1, IL1R2, PVRL1, IL1RL1, IL1RAP, FAIM3, CEACAM6, VCAN, FCGR2A, SEMA3A, CEACAM1, DSCAM	164	330	9079	2.01308	0.98992	0.683145	34.1047
UP_SEQ_FEATURE	domain:Ig-like C2-type 3	6	2.06897	0.037487	IL18R1, IL1R2, IL1RL1, IL1RAP, CEACAM1, DSCAM	289	122	19113	3.25254	1	0.874643	45.6697
INTERPRO	IPR013151:Immunoglobulin	8	2.75862	0.0417371	IL1R2, PVRL1, FAIM3, CEACAM6, FCGR2A, SEMA3A, CEACAM1, DSCAM	264	202	16659	2.4991	1	0.7043	46.2622
INTERPRO	IPR007110:Immunoglobulin-like	13	4.48276	0.100535	IL1R2, IL18R1, MPZL2, IL1RL1, PVRL1, TEK, IL1RAP, CEACAM6, VCAN, FCGR2A, SEMA3A, CEACAM1, DSCAM	264	501	16659	1.63738	1	0.834359	78.6367
UP_SEQ_FEATURE	domain:Ig-like V-type	5	1.72414	0.11788	MPZL2, PVRL1, CEACAM6, VCAN, CEACAM1	289	124	19113	2.66673	1	0.983941	86.504
INTERPRO	IPR013106:Immunoglobulin V-set	7	2.41379	0.203239	IL18R1, MPZL2, PVRL1, IL1RL1, CEACAM6, VCAN, CEACAM1	264	249	16659	1.77396	1	0.939424	96.3473
GOTERM_BP_FAT	GO:0007156~homophilic cell adhesion	4	1.37931	0.356356	MPZL2, PVRL1, ITGB1, CEACAM1	220	131	13528	1.87759	1	0.979536	99.9349
INTERPRO	IPR003598:Immunoglobulin subtype 2	4	1.37931	0.631232	IL1RL1, CEACAM6, CEACAM1, DSCAM	264	205	16659	1.23126	1	0.999912	100
SMART	SM00408:IGc2	4	1.37931	0.717104	IL1RL1, CEACAM6, CEACAM1, DSCAM	164	205	9079	1.08019	1	0.999546	100
Annotation Cluster 25	Enrichment Score: 1.2568969980571234
Category	Term	Count	%	PValue	Genes	List Total	Pop Hits	Pop Total	Fold Enrichment	Bonferroni	Benjamini	FDR
GOTERM_MF_FAT	GO:0042802~identical protein binding	18	6.2069	0.0415218	GRPEL1, IKZF2, PFKFB3, S100A11, TFG, OXSR1, TPD52L2, CLDN12, ITGB1, TP53I3, PLOD1, PVRL1, PYGL, FAP, CDA, CLIP1, CTSC, LCP1	219	640	12983	1.66734	1	0.744038	45.5317
GOTERM_MF_FAT	GO:0042803~protein homodimerization activity	11	3.7931	0.0561146	TP53I3, GRPEL1, IKZF2, PLOD1, PVRL1, PYGL, FAP, S100A11, CDA, CLIP1, TPD52L2	219	334	12983	1.95244	1	0.805515	56.2791
GOTERM_MF_FAT	GO:0046983~protein dimerization activity	15	5.17241	0.0727708	GRPEL1, IKZF2, PANX1, EPAS1, S100A11, TPD52L2, ITGB1, TP53I3, HIF1A, PLOD1, PVRL1, PYGL, FAP, CDA, CLIP1	219	542	12983	1.64068	1	0.823451	66.122
Annotation Cluster 26	Enrichment Score: 1.222653252761957
Category	Term	Count	%	PValue	Genes	List Total	Pop Hits	Pop Total	Fold Enrichment	Bonferroni	Benjamini	FDR
SP_PIR_KEYWORDS	hydroxylation	6	2.06897	0.00422973	COL17A1, LTBP1, HIF1A, COL4A1, EPAS1, COL6A3	289	71	19235	5.62454	0.748878	0.0880054	5.57453
UP_SEQ_FEATURE	region of interest:Triple-helical region	3	1.03448	0.0464997	COL17A1, COL4A1, COL6A3	289	23	19113	8.6263	1	0.894638	53.2478
SP_PIR_KEYWORDS	collagen	4	1.37931	0.17051	COL17A1, COL4A1, PLOD1, COL6A3	289	95	19235	2.8024	1	0.644044	92.0324
INTERPRO	IPR008160:Collagen triple helix repeat	3	1.03448	0.383596	COL17A1, COL4A1, COL6A3	264	84	16659	2.25365	1	0.994777	99.9131
Annotation Cluster 27	Enrichment Score: 1.2016655081613379
Category	Term	Count	%	PValue	Genes	List Total	Pop Hits	Pop Total	Fold Enrichment	Bonferroni	Benjamini	FDR
GOTERM_BP_FAT	GO:0007517~muscle organ development	12	4.13793	0.000652472	MYL6, SMTN, BVES, DNER, TNC, MET, COL6A3, RCAN1, TAGLN2, CSRP2, ITGB1, FLNB	220	211	13528	3.49711	0.630886	0.117134	1.08092
GOTERM_BP_FAT	GO:0055002~striated muscle cell development	4	1.37931	0.0518308	DNER, TNC, RCAN1, ITGB1	220	52	13528	4.73007	1	0.829113	58.7788
GOTERM_BP_FAT	GO:0055001~muscle cell development	4	1.37931	0.0620749	DNER, TNC, RCAN1, ITGB1	220	56	13528	4.39221	1	0.820361	65.5994
GOTERM_BP_FAT	GO:0048741~skeletal muscle fiber development	3	1.03448	0.0749124	DNER, TNC, RCAN1	220	28	13528	6.58831	1	0.86672	72.6534
GOTERM_BP_FAT	GO:0007519~skeletal muscle tissue development	4	1.37931	0.0913586	MYL6, DNER, TNC, RCAN1	220	66	13528	3.72672	1	0.887353	79.7146
GOTERM_BP_FAT	GO:0060538~skeletal muscle organ development	4	1.37931	0.0913586	MYL6, DNER, TNC, RCAN1	220	66	13528	3.72672	1	0.887353	79.7146
GOTERM_BP_FAT	GO:0048747~muscle fiber development	3	1.03448	0.10969	DNER, TNC, RCAN1	220	35	13528	5.27065	1	0.90015	85.5522
GOTERM_BP_FAT	GO:0014706~striated muscle tissue development	5	1.72414	0.127487	MYL6, DNER, TNC, RCAN1, ITGB1	220	119	13528	2.58365	1	0.906188	89.6776
GOTERM_BP_FAT	GO:0042692~muscle cell differentiation	5	1.72414	0.133172	DNER, TNC, RCAN1, CSRP2, ITGB1	220	121	13528	2.54095	1	0.913882	90.7422
GOTERM_BP_FAT	GO:0060537~muscle tissue development	5	1.72414	0.144847	MYL6, DNER, TNC, RCAN1, ITGB1	220	125	13528	2.45964	1	0.923405	92.6134
GOTERM_BP_FAT	GO:0051146~striated muscle cell differentiation	4	1.37931	0.170845	DNER, TNC, RCAN1, ITGB1	220	88	13528	2.79504	1	0.927531	95.5824
Annotation Cluster 28	Enrichment Score: 1.1780006485215126
Category	Term	Count	%	PValue	Genes	List Total	Pop Hits	Pop Total	Fold Enrichment	Bonferroni	Benjamini	FDR
GOTERM_BP_FAT	GO:0007015~actin filament organization	5	1.72414	0.0292367	ARHGEF2, LIMA1, EZR, RAC1, LCP1	220	72	13528	4.2702	1	0.779164	38.9871
GOTERM_BP_FAT	GO:0051017~actin filament bundle formation	3	1.03448	0.0447724	LIMA1, EZR, LCP1	220	21	13528	8.78442	1	0.818406	53.3603
GOTERM_MF_FAT	GO:0051015~actin filament binding	3	1.03448	0.223388	LIMA1, EZR, LCP1	219	53	12983	3.35565	1	0.945051	97.3267
Annotation Cluster 29	Enrichment Score: 1.1771776346791996
Category	Term	Count	%	PValue	Genes	List Total	Pop Hits	Pop Total	Fold Enrichment	Bonferroni	Benjamini	FDR
KEGG_PATHWAY	hsa05211:Renal cell carcinoma	6	2.06897	0.0137415	HIF1A, EPAS1, MET, RAC1, TGFA, CRK	105	70	5085	4.15102	0.749345	0.179358	14.2367
GOTERM_BP_FAT	GO:0060249~anatomical structure homeostasis	5	1.72414	0.0932314	PTHLH, HIF1A, EPAS1, RAC1, TINF2	220	106	13528	2.90051	1	0.888943	80.3996
GOTERM_BP_FAT	GO:0048771~tissue remodeling	3	1.03448	0.229547	HIF1A, EPAS1, RAC1	220	56	13528	3.29416	1	0.952152	98.6993
Annotation Cluster 30	Enrichment Score: 1.164090759139653
Category	Term	Count	%	PValue	Genes	List Total	Pop Hits	Pop Total	Fold Enrichment	Bonferroni	Benjamini	FDR
GOTERM_BP_FAT	GO:0006986~response to unfolded protein	5	1.72414	0.0279553	TOR1B, HSPA6, CLIC1, ERO1L, MANF	220	71	13528	4.33035	1	0.798818	37.6321
GOTERM_BP_FAT	GO:0051789~response to protein stimulus	6	2.06897	0.0298977	ID1, TOR1B, HSPA6, CLIC1, ERO1L, MANF	220	107	13528	3.44809	1	0.775788	39.6752
GOTERM_BP_FAT	GO:0010033~response to organic substance	14	4.82759	0.385147	PANX1, STRN3, DICER1, RCAN1, CLIC1, MANF, ID1, RIPK1, HSPA6, TOR1B, CTSC, PTPN1, ERO1L, STEAP2	220	721	13528	1.194	1	0.981555	99.9696
Annotation Cluster 31	Enrichment Score: 1.1482990396941948
Category	Term	Count	%	PValue	Genes	List Total	Pop Hits	Pop Total	Fold Enrichment	Bonferroni	Benjamini	FDR
GOTERM_CC_FAT	GO:0042470~melanosome	6	2.06897	0.0155579	RAC1, RPN1, PDIA4, ITGB1, ANXA2, CALU	211	89	12782	4.08392	0.985501	0.168124	18.6302
GOTERM_CC_FAT	GO:0048770~pigment granule	6	2.06897	0.0155579	RAC1, RPN1, PDIA4, ITGB1, ANXA2, CALU	211	89	12782	4.08392	0.985501	0.168124	18.6302
GOTERM_CC_FAT	GO:0031410~cytoplasmic vesicle	17	5.86207	0.0637514	FSTL3, PDIA4, GPRC5A, ITGB1, SPINK5, ANXA2, CALU, DAB2, STX12, ENTPD7, RAC1, RPN1, SH3KBP1, PTPN1, ITCH, STEAP2, EPN2	211	642	12782	1.6041	1	0.407331	57.9422
GOTERM_CC_FAT	GO:0031982~vesicle	17	5.86207	0.085525	FSTL3, PDIA4, GPRC5A, ITGB1, SPINK5, ANXA2, CALU, DAB2, STX12, ENTPD7, RAC1, RPN1, SH3KBP1, PTPN1, ITCH, STEAP2, EPN2	211	670	12782	1.53706	1	0.479214	69.1339
GOTERM_CC_FAT	GO:0016023~cytoplasmic membrane-bounded vesicle	12	4.13793	0.294719	DAB2, STX12, RAC1, FSTL3, RPN1, PDIA4, STEAP2, ITGB1, SPINK5, EPN2, ANXA2, CALU	211	550	12782	1.32171	1	0.825494	98.9855
GOTERM_CC_FAT	GO:0031988~membrane-bounded vesicle	12	4.13793	0.331369	DAB2, STX12, RAC1, FSTL3, RPN1, PDIA4, STEAP2, ITGB1, SPINK5, EPN2, ANXA2, CALU	211	568	12782	1.27982	1	0.846463	99.497
Annotation Cluster 32	Enrichment Score: 1.143190081039426
Category	Term	Count	%	PValue	Genes	List Total	Pop Hits	Pop Total	Fold Enrichment	Bonferroni	Benjamini	FDR
GOTERM_BP_FAT	GO:0043065~positive regulation of apoptosis	14	4.82759	0.0229697	DLC1, ARHGEF2, TNFRSF25, TUBB2C, SOX4, CHEK2, NLRP3, TNFRSF10A, TP53I3, RIPK1, PLEKHG5, RAC1, PPP3CC, DCUN1D3	220	430	13528	2.00203	1	0.772019	32.0865
GOTERM_BP_FAT	GO:0043068~positive regulation of programmed cell death	14	4.82759	0.024087	DLC1, ARHGEF2, TNFRSF25, TUBB2C, SOX4, CHEK2, NLRP3, TNFRSF10A, TP53I3, RIPK1, PLEKHG5, RAC1, PPP3CC, DCUN1D3	220	433	13528	1.98816	1	0.774457	33.3682
GOTERM_BP_FAT	GO:0010942~positive regulation of cell death	14	4.82759	0.0249202	DLC1, ARHGEF2, TNFRSF25, TUBB2C, SOX4, CHEK2, NLRP3, TNFRSF10A, TP53I3, RIPK1, PLEKHG5, RAC1, PPP3CC, DCUN1D3	220	435	13528	1.97902	1	0.772846	34.3091
GOTERM_BP_FAT	GO:0006917~induction of apoptosis	11	3.7931	0.0354615	TNFRSF10A, DLC1, ARHGEF2, TP53I3, TNFRSF25, RIPK1, TUBB2C, PLEKHG5, RAC1, CHEK2, NLRP3	220	320	13528	2.11375	1	0.821455	45.1847
GOTERM_BP_FAT	GO:0012502~induction of programmed cell death	11	3.7931	0.0362363	TNFRSF10A, DLC1, ARHGEF2, TP53I3, TNFRSF25, RIPK1, TUBB2C, PLEKHG5, RAC1, CHEK2, NLRP3	220	321	13528	2.10717	1	0.809414	45.9133
GOTERM_BP_FAT	GO:0042981~regulation of apoptosis	21	7.24138	0.0369468	DLC1, STAMBP, ARHGEF2, TNFRSF25, EEF1A2, SPHK1, TUBB2C, SOX4, CHEK2, CALR, NLRP3, TNFRSF10A, TP53I3, RIPK1, PLEKHG5, RAC1, SERPINB2, PPP3CC, FAIM3, DCUN1D3, ANGPTL4	220	804	13528	1.60611	1	0.788533	46.5734
GOTERM_BP_FAT	GO:0043067~regulation of programmed cell death	21	7.24138	0.0402975	DLC1, STAMBP, ARHGEF2, TNFRSF25, EEF1A2, SPHK1, TUBB2C, SOX4, CHEK2, CALR, NLRP3, TNFRSF10A, TP53I3, RIPK1, PLEKHG5, RAC1, SERPINB2, PPP3CC, FAIM3, DCUN1D3, ANGPTL4	220	812	13528	1.59028	1	0.808497	49.5858
GOTERM_BP_FAT	GO:0010941~regulation of cell death	21	7.24138	0.04161	DLC1, STAMBP, ARHGEF2, TNFRSF25, EEF1A2, SPHK1, TUBB2C, SOX4, CHEK2, CALR, NLRP3, TNFRSF10A, TP53I3, RIPK1, PLEKHG5, RAC1, SERPINB2, PPP3CC, FAIM3, DCUN1D3, ANGPTL4	220	815	13528	1.58443	1	0.810631	50.7216
GOTERM_BP_FAT	GO:0008624~induction of apoptosis by extracellular signals	5	1.72414	0.108439	TNFRSF10A, ARHGEF2, TNFRSF25, PLEKHG5, RAC1	220	112	13528	2.74513	1	0.903378	85.2104
GOTERM_BP_FAT	GO:0006915~apoptosis	13	4.48276	0.27028	TNFRSF10A, DLC1, ARHGEF2, TNFRSF25, RIPK1, PLEKHG5, RAC1, BCAP29, SH3KBP1, PPP3CC, SEMA3A, NLRP3, CIB1	220	602	13528	1.32788	1	0.965427	99.4735
GOTERM_BP_FAT	GO:0012501~programmed cell death	13	4.48276	0.286909	TNFRSF10A, DLC1, ARHGEF2, TNFRSF25, RIPK1, PLEKHG5, RAC1, BCAP29, SH3KBP1, PPP3CC, SEMA3A, NLRP3, CIB1	220	611	13528	1.30832	1	0.964253	99.6413
GOTERM_BP_FAT	GO:0008219~cell death	14	4.82759	0.381334	TNFRSF10A, DLC1, ARHGEF2, APOL1, TNFRSF25, RIPK1, PLEKHG5, RAC1, BCAP29, SH3KBP1, PPP3CC, SEMA3A, NLRP3, CIB1	220	719	13528	1.19732	1	0.981409	99.9663
GOTERM_BP_FAT	GO:0016265~death	14	4.82759	0.390874	TNFRSF10A, DLC1, ARHGEF2, APOL1, TNFRSF25, RIPK1, PLEKHG5, RAC1, BCAP29, SH3KBP1, PPP3CC, SEMA3A, NLRP3, CIB1	220	724	13528	1.18905	1	0.981779	99.974
Annotation Cluster 33	Enrichment Score: 1.1050502950608272
Category	Term	Count	%	PValue	Genes	List Total	Pop Hits	Pop Total	Fold Enrichment	Bonferroni	Benjamini	FDR
GOTERM_CC_FAT	GO:0044459~plasma membrane part	52	17.931	0.00556538	DLC1, KCNJ15, GNA15, LIMA1, LPAR3, KCNQ3, CHRNA9, MC1R, IL1RAP, CEACAM6, STAM, RHOC, TUBB3, CEACAM1, DSCAM, ARHGEF2, PDPN, EFNB2, HTR7, RIPK1, ULBP2, SH3KBP1, FAIM3, LAMC2, HAS3, STEAP1, LCP1, PANX1, TNFRSF25, CLDN12, CALR, GPRC5A, ITGB1, PXN, KCNS3, COL17A1, HRH1, EZR, PVRL1, ITGAV, RAC1, TEK, IL1RL1, MET, SLC6A14, GJB3, KCTD5, RAB7L1, RAB31, LAMA3, CD59, PTPN1, CLCN5	211	2203	12782	1.4299	0.778393	0.109446	7.07513
GOTERM_CC_FAT	GO:0031226~intrinsic to plasma membrane	27	9.31034	0.0975744	KCNJ15, TNFRSF25, LPAR3, ITGB1, GPRC5A, KCNS3, HRH1, COL17A1, KCNQ3, MC1R, CHRNA9, ITGAV, IL1RAP, TEK, CEACAM6, CEACAM1, TUBB3, DSCAM, PDPN, EFNB2, MET, SLC6A14, KCTD5, CD59, HTR7, HAS3, STEAP1, CLCN5	211	1215	12782	1.34618	1	0.508742	74.0736
GOTERM_CC_FAT	GO:0005887~integral to plasma membrane	26	8.96552	0.118314	KCNJ15, TNFRSF25, LPAR3, ITGB1, GPRC5A, KCNS3, HRH1, COL17A1, KCNQ3, MC1R, CHRNA9, ITGAV, IL1RAP, TEK, CEACAM6, CEACAM1, TUBB3, DSCAM, PDPN, EFNB2, MET, SLC6A14, KCTD5, HTR7, HAS3, STEAP1, CLCN5	211	1188	12782	1.32579	1	0.554912	80.9025
UP_SEQ_FEATURE	topological domain:Extracellular	41	14.1379	0.591467	NRP2, KCNJ15, IL1R2, MPZL2, PANX1, TNFRSF25, GPR161, LPAR3, TMEM156, CDCP1, CLDN12, GPRC5A, ITGB1, COL17A1, HRH1, CHRNA9, PVRL1, MC1R, DNER, FAP, ITGAV, IL1RAP, TEK, TGFA, CEACAM1, TUBB3, DSCAM, IL18R1, PDPN, IL1RL1, MET, EFNB2, HIAT1, GJB3, SLC6A14, ATP11A, TNFRSF10A, HTR7, FAIM3, HAS3, ADAM19, FCGR2A	289	2719	19113	0.997254	1	0.999999	99.9999
Annotation Cluster 34	Enrichment Score: 1.0470813512110433
Category	Term	Count	%	PValue	Genes	List Total	Pop Hits	Pop Total	Fold Enrichment	Bonferroni	Benjamini	FDR
GOTERM_BP_FAT	GO:0006928~cell motion	18	6.2069	0.00187089	NRP2, KLF7, TUBB2C, MET, ITGB1, TPM4, PLAUR, HIF1A, PVRL1, ID1, DNER, RAC1, VCAN, SEMA3A, CAP1, B3GNT2, PPAP2B, CEACAM1	220	475	13528	2.33018	0.942704	0.228915	3.07006
GOTERM_BP_FAT	GO:0032989~cellular component morphogenesis	15	5.17241	0.0053073	NRP2, ARHGEF2, KLF7, PDPN, ITGB1, DAB2, HIF1A, EZR, PVRL1, RAC1, VCAN, B3GNT2, CAP1, SEMA3A, DSCAM	220	397	13528	2.32333	0.999704	0.464772	8.4796
GOTERM_BP_FAT	GO:0000902~cell morphogenesis	14	4.82759	0.00538394	NRP2, KLF7, ARHGEF2, PDPN, DAB2, HIF1A, EZR, PVRL1, RAC1, VCAN, B3GNT2, CAP1, SEMA3A, DSCAM	220	356	13528	2.41818	0.999737	0.445018	8.59695
GOTERM_BP_FAT	GO:0000904~cell morphogenesis involved in differentiation	10	3.44828	0.0177579	NRP2, KLF7, DAB2, HIF1A, PVRL1, RAC1, VCAN, SEMA3A, B3GNT2, DSCAM	220	244	13528	2.52012	1	0.745384	25.7957
GOTERM_BP_FAT	GO:0007411~axon guidance	6	2.06897	0.0298977	NRP2, KLF7, PVRL1, RAC1, SEMA3A, B3GNT2	220	107	13528	3.44809	1	0.775788	39.6752
GOTERM_BP_FAT	GO:0048667~cell morphogenesis involved in neuron differentiation	8	2.75862	0.0537431	NRP2, KLF7, PVRL1, RAC1, VCAN, SEMA3A, B3GNT2, DSCAM	220	209	13528	2.35372	1	0.8275	60.1414
GOTERM_BP_FAT	GO:0048812~neuron projection morphogenesis	8	2.75862	0.0578539	NRP2, KLF7, PVRL1, RAC1, VCAN, SEMA3A, B3GNT2, DSCAM	220	213	13528	2.30952	1	0.814595	62.9287
GOTERM_BP_FAT	GO:0007409~axonogenesis	7	2.41379	0.0936561	NRP2, KLF7, PVRL1, RAC1, VCAN, SEMA3A, B3GNT2	220	193	13528	2.23024	1	0.886531	80.5519
GOTERM_BP_FAT	GO:0048858~cell projection morphogenesis	8	2.75862	0.103102	NRP2, KLF7, PVRL1, RAC1, VCAN, SEMA3A, B3GNT2, DSCAM	220	245	13528	2.00787	1	0.897319	83.6651
GOTERM_BP_FAT	GO:0016358~dendrite development	3	1.03448	0.10969	KLF7, RAC1, DSCAM	220	35	13528	5.27065	1	0.90015	85.5522
GOTERM_BP_FAT	GO:0031175~neuron projection development	8	2.75862	0.123518	NRP2, KLF7, PVRL1, RAC1, VCAN, SEMA3A, B3GNT2, DSCAM	220	256	13528	1.92159	1	0.903761	88.8674
GOTERM_BP_FAT	GO:0032990~cell part morphogenesis	8	2.75862	0.123518	NRP2, KLF7, PVRL1, RAC1, VCAN, SEMA3A, B3GNT2, DSCAM	220	256	13528	1.92159	1	0.903761	88.8674
GOTERM_BP_FAT	GO:0030030~cell projection organization	10	3.44828	0.143419	NRP2, KLF7, LIMA1, PVRL1, RAC1, LPAR3, VCAN, SEMA3A, B3GNT2, DSCAM	220	368	13528	1.67095	1	0.925555	92.4053
GOTERM_BP_FAT	GO:0030182~neuron differentiation	10	3.44828	0.279965	NRP2, KLF7, MC1R, PVRL1, TUBB2A, RAC1, VCAN, SEMA3A, B3GNT2, TUBB3, DSCAM	220	438	13528	1.4039	1	0.965477	99.5785
GOTERM_BP_FAT	GO:0048666~neuron development	8	2.75862	0.310562	NRP2, KLF7, PVRL1, RAC1, VCAN, SEMA3A, B3GNT2, DSCAM	220	339	13528	1.45111	1	0.970609	99.7955
GOTERM_BP_FAT	GO:0042330~taxis	4	1.37931	0.480003	NRP2, RAC1, SEMA3A, PLAUR	220	160	13528	1.53727	1	0.990592	99.9981
GOTERM_BP_FAT	GO:0006935~chemotaxis	4	1.37931	0.480003	NRP2, RAC1, SEMA3A, PLAUR	220	160	13528	1.53727	1	0.990592	99.9981
GOTERM_CC_FAT	GO:0030424~axon	4	1.37931	0.486607	NRP2, MC1R, PVRL1, SEMA3A, TUBB3	211	159	12782	1.52398	1	0.929154	99.9844
GOTERM_BP_FAT	GO:0007626~locomotory behavior	5	1.72414	0.651279	NRP2, RAC1, SEMA3A, DSCAM, PLAUR	220	274	13528	1.1221	1	0.997527	100
GOTERM_BP_FAT	GO:0007610~behavior	6	2.06897	0.880934	NRP2, MET, RAC1, SEMA3A, DSCAM, PLAUR	220	469	13528	0.786664	1	0.999939	100
Annotation Cluster 35	Enrichment Score: 1.0382493859037727
Category	Term	Count	%	PValue	Genes	List Total	Pop Hits	Pop Total	Fold Enrichment	Bonferroni	Benjamini	FDR
SP_PIR_KEYWORDS	lipoprotein	17	5.86207	0.0329398	LPAR3, RAB7L1, PLAUR, RAB31, HRH1, APOL1, MC1R, CD59, HTR7, VSNL1, RAC1, ULBP2, CEACAM6, TGFA, RHOC, NT5E, TUBB3, CIB1	289	642	19235	1.76242	0.999982	0.305091	36.4446
UP_SEQ_FEATURE	propeptide:Removed in mature form	8	2.75862	0.0594881	CD59, ULBP2, RAC1, TGFA, CEACAM6, RHOC, NT5E, PLAUR	289	229	19113	2.31039	1	0.915342	62.4431
SP_PIR_KEYWORDS	phosphatidylinositol linkage	3	1.03448	0.0782113	CD59, NT5E, PLAUR	289	31	19235	6.44101	1	0.460667	66.7813
SP_PIR_KEYWORDS	membrane protein	4	1.37931	0.108749	CD59, RAC1, NT5E, PLAUR	289	77	19235	3.45751	1	0.51411	78.9436
SP_PIR_KEYWORDS	gpi-anchor	5	1.72414	0.120947	CD59, ULBP2, CEACAM6, NT5E, PLAUR	289	126	19235	2.64115	1	0.527841	82.5258
GOTERM_CC_FAT	GO:0031225~anchored to membrane	6	2.06897	0.292457	CD59, ULBP2, CEACAM6, NT5E, PLAUR, CIB1	211	220	12782	1.65213	1	0.828372	98.9419
Annotation Cluster 36	Enrichment Score: 1.025719128950089
Category	Term	Count	%	PValue	Genes	List Total	Pop Hits	Pop Total	Fold Enrichment	Bonferroni	Benjamini	FDR
GOTERM_BP_FAT	GO:0009968~negative regulation of signal transduction	8	2.75862	0.0681955	DLC1, RGS2, IL1RL1, STRN3, FSTL3, SKIL, PTPN1, CALR	220	221	13528	2.22592	1	0.844262	69.1525
GOTERM_BP_FAT	GO:0010648~negative regulation of cell communication	8	2.75862	0.108551	DLC1, RGS2, IL1RL1, STRN3, FSTL3, SKIL, PTPN1, CALR	220	248	13528	1.98358	1	0.900613	85.2415
GOTERM_MF_FAT	GO:0032403~protein complex binding	7	2.41379	0.113097	LAMB3, STRN3, FSTL3, FCGR2A, PTPN1, CALR, ITGB1	219	196	12983	2.11725	1	0.891931	82.0831
Annotation Cluster 37	Enrichment Score: 1.0256935613434868
Category	Term	Count	%	PValue	Genes	List Total	Pop Hits	Pop Total	Fold Enrichment	Bonferroni	Benjamini	FDR
INTERPRO	IPR011992:EF-Hand type	9	3.10345	0.0343445	MYL6, LPCAT1, VSNL1, S100A11, S100A10, LCP1, CIB1, CALU, EHD4	264	236	16659	2.40644	1	0.672506	39.8966
INTERPRO	IPR018249:EF-HAND 2	8	2.75862	0.0551178	MYL6, LPCAT1, VSNL1, S100A11, LCP1, CIB1, CALU, EHD4	264	215	16659	2.34799	1	0.722719	56.2159
INTERPRO	IPR018248:EF hand	6	2.06897	0.0553076	MYL6, VSNL1, S100A11, LCP1, CIB1, CALU	264	130	16659	2.91241	1	0.709392	56.3438
UP_SEQ_FEATURE	domain:EF-hand 2	7	2.41379	0.0583439	MYL6, LPCAT1, VSNL1, S100A11, LCP1, CIB1, CALU	289	182	19113	2.54365	1	0.918998	61.7068
UP_SEQ_FEATURE	domain:EF-hand 1	7	2.41379	0.0583439	MYL6, LPCAT1, VSNL1, S100A11, LCP1, CIB1, CALU	289	182	19113	2.54365	1	0.918998	61.7068
INTERPRO	IPR002048:Calcium-binding EF-hand	6	2.06897	0.0764452	MYL6, LPCAT1, VSNL1, LCP1, CIB1, CALU	264	143	16659	2.64765	1	0.786094	68.6035
SMART	SM00054:EFh	6	2.06897	0.114588	MYL6, LPCAT1, VSNL1, LCP1, CIB1, CALU	164	143	9079	2.32279	1	0.789399	75.6678
UP_SEQ_FEATURE	calcium-binding region:1	5	1.72414	0.122991	LPCAT1, VSNL1, LCP1, CIB1, CALU	289	126	19113	2.6244	1	0.984941	87.7
INTERPRO	IPR018247:EF-HAND 1	7	2.41379	0.130503	LPCAT1, VSNL1, S100A11, LCP1, CIB1, CALU, EHD4	264	217	16659	2.03556	1	0.871555	86.9595
UP_SEQ_FEATURE	calcium-binding region:2	4	1.37931	0.250698	VSNL1, LCP1, CIB1, CALU	289	115	19113	2.30035	1	0.999199	99.0033
UP_SEQ_FEATURE	domain:EF-hand 3	3	1.03448	0.41525	MYL6, VSNL1, CALU	289	94	19113	2.11069	1	0.99997	99.981
Annotation Cluster 38	Enrichment Score: 1.005082073273569
Category	Term	Count	%	PValue	Genes	List Total	Pop Hits	Pop Total	Fold Enrichment	Bonferroni	Benjamini	FDR
GOTERM_BP_FAT	GO:0051270~regulation of cell motion	9	3.10345	0.013339	DLC1, HIF1A, LAMA3, SERPINE2, PDPN, TEK, SPHK1, RAC1, SEMA3A	220	193	13528	2.86745	1	0.700674	20.037
GOTERM_BP_FAT	GO:0030334~regulation of cell migration	8	2.75862	0.0200572	DLC1, HIF1A, LAMA3, SERPINE2, PDPN, TEK, SPHK1, RAC1	220	169	13528	2.91081	1	0.770825	28.6356
GOTERM_BP_FAT	GO:0040012~regulation of locomotion	8	2.75862	0.0367528	DLC1, HIF1A, LAMA3, SERPINE2, PDPN, TEK, SPHK1, RAC1	220	192	13528	2.56212	1	0.804791	46.394
GOTERM_BP_FAT	GO:0030335~positive regulation of cell migration	3	1.03448	0.423873	HIF1A, PDPN, SPHK1	220	89	13528	2.07273	1	0.985467	99.9897
GOTERM_BP_FAT	GO:0040017~positive regulation of locomotion	3	1.03448	0.472926	HIF1A, PDPN, SPHK1	220	98	13528	1.88237	1	0.990076	99.9977
GOTERM_BP_FAT	GO:0051272~positive regulation of cell motion	3	1.03448	0.472926	HIF1A, PDPN, SPHK1	220	98	13528	1.88237	1	0.990076	99.9977
Annotation Cluster 39	Enrichment Score: 1.002622643836254
Category	Term	Count	%	PValue	Genes	List Total	Pop Hits	Pop Total	Fold Enrichment	Bonferroni	Benjamini	FDR
SP_PIR_KEYWORDS	GTP binding	5	1.72414	0.0180504	EEF1A1, RAB31, GNA15, TUBB2A, RAC1	289	67	19235	4.96695	0.997363	0.227546	21.8465
SP_PIR_KEYWORDS	nucleotide binding	4	1.37931	0.216094	RAB31, GNA15, MYO1B, RAC1	289	107	19235	2.48812	1	0.705087	96.2919
SP_PIR_KEYWORDS	P-loop	4	1.37931	0.251769	RAB31, GNA15, MYO1B, RAC1	289	116	19235	2.29507	1	0.731057	98.0257
Annotation Cluster 40	Enrichment Score: 1.0013328103832768
Category	Term	Count	%	PValue	Genes	List Total	Pop Hits	Pop Total	Fold Enrichment	Bonferroni	Benjamini	FDR
SP_PIR_KEYWORDS	nucleotide-binding	40	13.7931	0.0042676	GNA15, TUBB2A, GNE, PFKFB3, DICER1, TUBB2C, GTPBP10, HK2, TFG, CHEK2, N4BP2, DHX38, MC1R, SNRK, RAC1, TEK, TOR1B, HSPA6, DYRK3, RHOC, AGAP2, NT5E, TUBB3, EHD4, EEF1A1, BCR, MYO1B, EEF1A2, SPHK1, MET, ATP11A, DGKH, OXSR1, RAB7L1, ATP13A3, NLRP3, RIMKLB, RAB31, PYGL, RIPK1, CLCN5	289	1686	19235	1.57905	0.751972	0.0834497	5.62311
GOTERM_MF_FAT	GO:0017076~purine nucleotide binding	44	15.1724	0.027003	GNA15, GRPEL1, TUBB2A, GNE, PFKFB3, DICER1, TUBB2C, GTPBP10, HK2, TFG, CHEK2, N4BP2, DHX38, MC1R, SNRK, RAC1, TEK, TOR1B, HSPA6, DYRK3, MLKL, RHOC, ERO1L, AGAP2, TUBB3, EHD4, EEF1A1, BCR, MYO1B, EEF1A2, SPHK1, MET, ATP11A, DGKH, OXSR1, RAB7L1, ATP13A3, NLRP3, RIMKLB, RAB31, PYGL, RIPK1, STEAP2, STEAP1, CLCN5	219	1918	12983	1.35999	0.999998	0.666973	32.441
SP_PIR_KEYWORDS	kinase	17	5.86207	0.0555977	BCR, PFKFB3, GNE, MET, SPHK1, HK2, TFG, SPRYD3, DGKH, OXSR1, CHEK2, PLAUR, SNRK, RIPK1, TEK, SH3KBP1, DYRK3	289	688	19235	1.64458	1	0.404292	53.8876
GOTERM_MF_FAT	GO:0000166~nucleotide binding	48	16.5517	0.05884	GRPEL1, GNA15, TUBB2A, DICER1, GTPBP10, TUBB2C, TP53I3, MC1R, DHX38, RHOC, MLKL, AGAP2, NT5E, TUBB3, BCR, NLRP3, RIPK1, STEAP2, STEAP1, PFKFB3, GNE, HK2, TFG, CHEK2, N4BP2, SNRK, HNRNPF, TEK, RAC1, HSPA6, TOR1B, DYRK3, SKIL, ERO1L, EHD4, EEF1A1, MYO1B, EEF1A2, MET, SPHK1, ATP11A, DGKH, OXSR1, ATP13A3, RAB7L1, RIMKLB, RAB31, PYGL, CLCN5	219	2245	12983	1.26752	1	0.802864	58.0532
GOTERM_MF_FAT	GO:0032553~ribonucleotide binding	40	13.7931	0.0695612	GNA15, TUBB2A, GNE, PFKFB3, DICER1, TUBB2C, GTPBP10, HK2, TFG, CHEK2, N4BP2, DHX38, MC1R, SNRK, RAC1, TEK, TOR1B, HSPA6, DYRK3, MLKL, RHOC, AGAP2, TUBB3, EHD4, EEF1A1, BCR, MYO1B, EEF1A2, SPHK1, MET, ATP11A, DGKH, OXSR1, RAB7L1, ATP13A3, NLRP3, RIMKLB, RAB31, PYGL, RIPK1, CLCN5	219	1836	12983	1.29157	1	0.824055	64.4028
GOTERM_MF_FAT	GO:0032555~purine ribonucleotide binding	40	13.7931	0.0695612	GNA15, TUBB2A, GNE, PFKFB3, DICER1, TUBB2C, GTPBP10, HK2, TFG, CHEK2, N4BP2, DHX38, MC1R, SNRK, RAC1, TEK, TOR1B, HSPA6, DYRK3, MLKL, RHOC, AGAP2, TUBB3, EHD4, EEF1A1, BCR, MYO1B, EEF1A2, SPHK1, MET, ATP11A, DGKH, OXSR1, RAB7L1, ATP13A3, NLRP3, RIMKLB, RAB31, PYGL, RIPK1, CLCN5	219	1836	12983	1.29157	1	0.824055	64.4028
SP_PIR_KEYWORDS	atp-binding	26	8.96552	0.138516	PFKFB3, GNE, DICER1, HK2, TFG, CHEK2, N4BP2, SNRK, DHX38, TEK, HSPA6, TOR1B, DYRK3, EHD4, BCR, MYO1B, MET, SPHK1, ATP11A, DGKH, OXSR1, ATP13A3, NLRP3, RIMKLB, RIPK1, CLCN5	289	1326	19235	1.30504	1	0.573756	86.7033
GOTERM_MF_FAT	GO:0001882~nucleoside binding	33	11.3793	0.178088	GRPEL1, GNE, PFKFB3, DICER1, HK2, TFG, CHEK2, N4BP2, SNRK, DHX38, TEK, TOR1B, HSPA6, CDA, DYRK3, MLKL, ERO1L, EHD4, BCR, MYO1B, SPHK1, MET, ATP11A, DGKH, OXSR1, ATP13A3, NLRP3, RIMKLB, PYGL, RIPK1, STEAP2, STEAP1, CLCN5	219	1612	12983	1.21361	1	0.932854	93.9776
GOTERM_MF_FAT	GO:0030554~adenyl nucleotide binding	32	11.0345	0.198085	GRPEL1, PFKFB3, GNE, DICER1, HK2, TFG, CHEK2, N4BP2, SNRK, DHX38, TEK, TOR1B, HSPA6, DYRK3, MLKL, ERO1L, EHD4, BCR, MYO1B, SPHK1, MET, ATP11A, DGKH, OXSR1, ATP13A3, NLRP3, RIMKLB, PYGL, RIPK1, STEAP2, STEAP1, CLCN5	219	1577	12983	1.20295	1	0.939194	95.7682
GOTERM_MF_FAT	GO:0001883~purine nucleoside binding	32	11.0345	0.222856	GRPEL1, PFKFB3, GNE, DICER1, HK2, TFG, CHEK2, N4BP2, SNRK, DHX38, TEK, TOR1B, HSPA6, DYRK3, MLKL, ERO1L, EHD4, BCR, MYO1B, SPHK1, MET, ATP11A, DGKH, OXSR1, ATP13A3, NLRP3, RIMKLB, PYGL, RIPK1, STEAP2, STEAP1, CLCN5	219	1601	12983	1.18492	1	0.948391	97.3004
GOTERM_MF_FAT	GO:0005524~ATP binding	28	9.65517	0.348789	PFKFB3, GNE, DICER1, HK2, TFG, CHEK2, N4BP2, SNRK, DHX38, TEK, TOR1B, HSPA6, DYRK3, MLKL, EHD4, BCR, MYO1B, SPHK1, MET, ATP11A, DGKH, OXSR1, ATP13A3, NLRP3, RIMKLB, PYGL, RIPK1, CLCN5	219	1477	12983	1.12385	1	0.971688	99.7855
UP_SEQ_FEATURE	nucleotide phosphate-binding region:ATP	17	5.86207	0.36875	PFKFB3, GNE, DICER1, MET, OXSR1, CHEK2, NLRP3, RIMKLB, N4BP2, DHX38, SNRK, RIPK1, TEK, TOR1B, DYRK3, EHD4, CLCN5	289	962	19113	1.1687	1	0.999933	99.9355
GOTERM_MF_FAT	GO:0032559~adenyl ribonucleotide binding	28	9.65517	0.376103	PFKFB3, GNE, DICER1, HK2, TFG, CHEK2, N4BP2, SNRK, DHX38, TEK, TOR1B, HSPA6, DYRK3, MLKL, EHD4, BCR, MYO1B, SPHK1, MET, ATP11A, DGKH, OXSR1, ATP13A3, NLRP3, RIMKLB, PYGL, RIPK1, CLCN5	219	1497	12983	1.10884	1	0.974463	99.8839
Annotation Cluster 41	Enrichment Score: 0.9726704878537095
Category	Term	Count	%	PValue	Genes	List Total	Pop Hits	Pop Total	Fold Enrichment	Bonferroni	Benjamini	FDR
KEGG_PATHWAY	hsa00600:Sphingolipid metabolism	4	1.37931	0.0446352	ACER3, SPHK1, UGCG, PPAP2B	105	39	5085	4.96703	0.989603	0.366579	39.7591
GOTERM_BP_FAT	GO:0006665~sphingolipid metabolic process	4	1.37931	0.121691	ACER3, SPTLC3, SPHK1, UGCG	220	75	13528	3.27952	1	0.905466	88.4745
GOTERM_BP_FAT	GO:0006643~membrane lipid metabolic process	4	1.37931	0.143686	ACER3, SPTLC3, SPHK1, UGCG	220	81	13528	3.03659	1	0.923818	92.4446
GOTERM_BP_FAT	GO:0046519~sphingoid metabolic process	3	1.03448	0.164803	ACER3, SPHK1, UGCG	220	45	13528	4.09939	1	0.930737	95.0147
Annotation Cluster 42	Enrichment Score: 0.9683285017180592
Category	Term	Count	%	PValue	Genes	List Total	Pop Hits	Pop Total	Fold Enrichment	Bonferroni	Benjamini	FDR
KEGG_PATHWAY	hsa00533:Keratan sulfate biosynthesis	3	1.03448	0.0321244	ST3GAL1, CHST2, B3GNT2	105	14	5085	10.3776	0.961809	0.304272	30.4005
GOTERM_CC_FAT	GO:0031228~intrinsic to Golgi membrane	4	1.37931	0.0395875	ST3GAL1, CHST2, B3GNT2, STEAP2	211	46	12782	5.26767	0.999982	0.304783	41.2034
GOTERM_CC_FAT	GO:0030173~integral to Golgi membrane	3	1.03448	0.157009	ST3GAL1, B3GNT2, STEAP2	211	43	12782	4.22639	1	0.633044	89.4145
GOTERM_CC_FAT	GO:0031300~intrinsic to organelle membrane	5	1.72414	0.219202	ST3GAL1, RRBP1, CHST2, B3GNT2, STEAP2	211	146	12782	2.0746	1	0.723288	96.1356
GOTERM_CC_FAT	GO:0031301~integral to organelle membrane	4	1.37931	0.329001	ST3GAL1, RRBP1, B3GNT2, STEAP2	211	123	12782	1.97002	1	0.848919	99.4731
Annotation Cluster 43	Enrichment Score: 0.9627820024199889
Category	Term	Count	%	PValue	Genes	List Total	Pop Hits	Pop Total	Fold Enrichment	Bonferroni	Benjamini	FDR
GOTERM_BP_FAT	GO:0034613~cellular protein localization	13	4.48276	0.0355543	STX5, ARHGEF2, GRPEL1, AKAP12, CALR, CDC37, STX12, YWHAH, ID1, CHM, BCAP29, STAM, TINF2	220	411	13528	1.94497	1	0.812721	45.2725
GOTERM_BP_FAT	GO:0070727~cellular macromolecule localization	13	4.48276	0.0369221	STX5, ARHGEF2, GRPEL1, AKAP12, CALR, CDC37, STX12, YWHAH, ID1, CHM, BCAP29, STAM, TINF2	220	414	13528	1.93087	1	0.797245	46.5506
GOTERM_BP_FAT	GO:0008104~protein localization	22	7.58621	0.0488531	STX5, ARHGEF2, GRPEL1, RRBP1, AKAP12, PDIA4, RAB7L1, CALR, NLRP3, FLNB, CDC37, RAB31, EZR, YWHAH, STX12, ID1, CHM, BCAP29, STAM, AGAP2, TINF2, SNX10	220	882	13528	1.53379	1	0.831136	56.5694
GOTERM_BP_FAT	GO:0006886~intracellular protein transport	11	3.7931	0.0835149	STX5, ARHGEF2, GRPEL1, YWHAH, STX12, BCAP29, CHM, AKAP12, STAM, CALR, CDC37	220	374	13528	1.80856	1	0.879221	76.5932
GOTERM_BP_FAT	GO:0015031~protein transport	18	6.2069	0.112297	STX5, ARHGEF2, GRPEL1, RRBP1, AKAP12, PDIA4, RAB7L1, NLRP3, CALR, CDC37, RAB31, YWHAH, STX12, CHM, BCAP29, STAM, AGAP2, SNX10	220	762	13528	1.45254	1	0.899987	86.2409
GOTERM_BP_FAT	GO:0045184~establishment of protein localization	18	6.2069	0.119163	STX5, ARHGEF2, GRPEL1, RRBP1, AKAP12, PDIA4, RAB7L1, NLRP3, CALR, CDC37, RAB31, YWHAH, STX12, CHM, BCAP29, STAM, AGAP2, SNX10	220	769	13528	1.43932	1	0.908552	87.9096
GOTERM_BP_FAT	GO:0046907~intracellular transport	13	4.48276	0.375834	MYL6, STX5, ARHGEF2, GRPEL1, YWHAH, STX12, BCAP29, CHM, AKAP12, STAM, STEAP2, CALR, CDC37	220	657	13528	1.21672	1	0.982062	99.961
SP_PIR_KEYWORDS	protein transport	7	2.41379	0.736886	STX12, RRBP1, BCAP29, STAM, RAB7L1, AGAP2, SNX10	289	485	19235	0.960618	1	0.98223	100
Annotation Cluster 44	Enrichment Score: 0.9577213311099833
Category	Term	Count	%	PValue	Genes	List Total	Pop Hits	Pop Total	Fold Enrichment	Bonferroni	Benjamini	FDR
UP_SEQ_FEATURE	domain:PH	9	3.10345	0.0278736	ARHGEF2, BCR, PLEKHA7, PLEKHG5, DGKH, FAM129B, APPL2, AGAP2, TBC1D2	289	237	19113	2.51145	1	0.83595	36.3262
INTERPRO	IPR001849:Pleckstrin homology	10	3.44828	0.0321991	ARHGEF2, BCR, PLEK2, PLEKHA7, PLEKHG5, DGKH, FAM129B, APPL2, AGAP2, TBC1D2	264	277	16659	2.27806	1	0.670684	37.9217
GOTERM_BP_FAT	GO:0051056~regulation of small GTPase mediated signal transduction	9	3.10345	0.0527848	DLC1, ARHGEF2, BCR, PLEKHG5, RAC1, RAP1GAP2, CRK, AGAP2, TBC1D2	220	252	13528	2.1961	1	0.828275	59.4639
GOTERM_BP_FAT	GO:0046578~regulation of Ras protein signal transduction	8	2.75862	0.0547793	DLC1, ARHGEF2, BCR, PLEKHG5, RAC1, CRK, AGAP2, TBC1D2	220	210	13528	2.34251	1	0.814887	60.862
SMART	SM00233:PH	10	3.44828	0.0616146	ARHGEF2, BCR, PLEK2, PLEKHA7, PLEKHG5, DGKH, FAM129B, APPL2, AGAP2, TBC1D2	164	277	9079	1.99855	0.999708	0.742487	52.2191
SP_PIR_KEYWORDS	GTPase activation	6	2.06897	0.0911065	DLC1, BCR, CHM, RAP1GAP2, AGAP2, TBC1D2	289	159	19235	2.51159	1	0.477322	72.5472
INTERPRO	IPR011993:Pleckstrin homology-type	9	3.10345	0.108371	ARHGEF2, DAB2, EZR, PLEK2, PLEKHA7, FRMD4B, DGKH, APPL2, TBC1D2	264	303	16659	1.87432	1	0.848537	81.1931
GOTERM_MF_FAT	GO:0060589~nucleoside-triphosphatase regulator activity	11	3.7931	0.159197	DLC1, ARHGEF2, GRPEL1, BCR, RGS2, PLEKHG5, CHM, RAP1GAP2, AGAP2, ANXA2, TBC1D2	219	413	12983	1.57897	1	0.926598	91.6601
GOTERM_MF_FAT	GO:0005096~GTPase activator activity	7	2.41379	0.165964	DLC1, BCR, RGS2, CHM, RAP1GAP2, AGAP2, TBC1D2	219	220	12983	1.88628	1	0.929397	92.5718
GOTERM_MF_FAT	GO:0005083~small GTPase regulator activity	8	2.75862	0.179601	DLC1, ARHGEF2, BCR, PLEKHG5, CHM, AGAP2, ANXA2, TBC1D2	219	274	12983	1.73089	1	0.929385	94.1344
GOTERM_MF_FAT	GO:0030695~GTPase regulator activity	10	3.44828	0.239383	DLC1, ARHGEF2, BCR, RGS2, PLEKHG5, CHM, RAP1GAP2, AGAP2, ANXA2, TBC1D2	219	404	12983	1.4674	1	0.943137	98.0159
GOTERM_MF_FAT	GO:0008047~enzyme activator activity	8	2.75862	0.332224	TNFRSF10A, DLC1, BCR, RGS2, CHM, RAP1GAP2, AGAP2, TBC1D2	219	335	12983	1.41572	1	0.970951	99.6926
GOTERM_BP_FAT	GO:0043087~regulation of GTPase activity	3	1.03448	0.595028	CHM, AGAP2, TBC1D2	220	123	13528	1.49978	1	0.99591	100
Annotation Cluster 45	Enrichment Score: 0.9505371035556641
Category	Term	Count	%	PValue	Genes	List Total	Pop Hits	Pop Total	Fold Enrichment	Bonferroni	Benjamini	FDR
SP_PIR_KEYWORDS	LIM domain	4	1.37931	0.0905281	LIMA1, CSRP2, SCEL, PXN	289	71	19235	3.7497	1	0.482208	72.3099
INTERPRO	IPR001781:Zinc finger, LIM-type	4	1.37931	0.10855	LIMA1, CSRP2, SCEL, PXN	264	73	16659	3.45766	1	0.840404	81.2481
SMART	SM00132:LIM	4	1.37931	0.143211	LIMA1, CSRP2, SCEL, PXN	164	73	9079	3.03341	1	0.781694	83.3873
Annotation Cluster 46	Enrichment Score: 0.9360568021596335
Category	Term	Count	%	PValue	Genes	List Total	Pop Hits	Pop Total	Fold Enrichment	Bonferroni	Benjamini	FDR
GOTERM_BP_FAT	GO:0030324~lung development	5	1.72414	0.0768895	PTHLH, EPAS1, PDPN, DICER1, HSD11B1	220	99	13528	3.1056	1	0.865041	73.6105
GOTERM_BP_FAT	GO:0030323~respiratory tube development	5	1.72414	0.083703	PTHLH, EPAS1, PDPN, DICER1, HSD11B1	220	102	13528	3.01426	1	0.875775	76.6731
GOTERM_BP_FAT	GO:0060541~respiratory system development	5	1.72414	0.0981809	PTHLH, EPAS1, PDPN, DICER1, HSD11B1	220	108	13528	2.8468	1	0.888273	82.107
GOTERM_BP_FAT	GO:0035295~tube development	6	2.06897	0.285192	DLC1, PTHLH, EPAS1, PDPN, DICER1, HSD11B1	220	220	13528	1.67702	1	0.965709	99.6267
Annotation Cluster 47	Enrichment Score: 0.9331600457087288
Category	Term	Count	%	PValue	Genes	List Total	Pop Hits	Pop Total	Fold Enrichment	Bonferroni	Benjamini	FDR
KEGG_PATHWAY	hsa05130:Pathogenic Escherichia coli infection	6	2.06897	0.00585517	ARHGEF2, EZR, MC1R, TUBB2A, TUBB2C, ITGB1, TUBB3	105	57	5085	5.09774	0.44414	0.110813	6.31008
INTERPRO	IPR002453:Beta tubulin	3	1.03448	0.0124312	MC1R, TUBB2A, TUBB2C, TUBB3	264	11	16659	17.2097	0.998878	0.572183	16.6587
INTERPRO	IPR013838:Beta tubulin, autoregulation binding site	3	1.03448	0.0321675	MC1R, TUBB2A, TUBB2C, TUBB3	264	18	16659	10.517	1	0.693827	37.8922
PIR_SUPERFAMILY	PIRSF002306:tubulin	3	1.03448	0.0410426	MC1R, TUBB2A, TUBB2C, TUBB3	110	22	7396	9.1686	0.994465	0.823109	38.3648
GOTERM_BP_FAT	GO:0051258~protein polymerization	4	1.37931	0.0447386	MC1R, TUBB2A, TUBB2C, RAC1, TUBB3	220	49	13528	5.01967	1	0.825753	53.3329
INTERPRO	IPR018316:Tubulin/FtsZ, 2-layer sandwich domain	3	1.03448	0.0466136	MC1R, TUBB2A, TUBB2C, TUBB3	264	22	16659	8.60486	1	0.726377	50.1112
INTERPRO	IPR017975:Tubulin, conserved site	3	1.03448	0.0505336	MC1R, TUBB2A, TUBB2C, TUBB3	264	23	16659	8.23073	1	0.73837	53.0174
INTERPRO	IPR003008:Tubulin/FtsZ, GTPase domain	3	1.03448	0.0545674	MC1R, TUBB2A, TUBB2C, TUBB3	264	24	16659	7.88778	1	0.73413	55.8429
INTERPRO	IPR000217:Tubulin	3	1.03448	0.0545674	MC1R, TUBB2A, TUBB2C, TUBB3	264	24	16659	7.88778	1	0.73413	55.8429
GOTERM_BP_FAT	GO:0043623~cellular protein complex assembly	6	2.06897	0.123157	MC1R, TUBB2A, TUBB2C, RAC1, CALR, TUBB3, PXN	220	162	13528	2.27744	1	0.90568	88.7907
SP_PIR_KEYWORDS	microtubule	6	2.06897	0.265424	ARHGEF2, MC1R, TUBB2A, TUBB2C, CLIP1, TUBGCP2, TUBB3	289	231	19235	1.72876	1	0.738358	98.4612
GOTERM_BP_FAT	GO:0034622~cellular macromolecular complex assembly	7	2.41379	0.406525	MC1R, TUBB2A, DICER1, TUBB2C, RAC1, CALR, TUBB3, PXN	220	318	13528	1.35357	1	0.98354	99.9831
GOTERM_CC_FAT	GO:0005874~microtubule	6	2.06897	0.474989	ARHGEF2, MC1R, TUBB2A, TUBB2C, CLIP1, TUBGCP2, TUBB3	211	274	12782	1.32653	1	0.928347	99.9791
GOTERM_BP_FAT	GO:0034621~cellular macromolecular complex subunit organization	7	2.41379	0.521249	MC1R, TUBB2A, DICER1, TUBB2C, RAC1, CALR, TUBB3, PXN	220	357	13528	1.2057	1	0.993255	99.9995
KEGG_PATHWAY	hsa04540:Gap junction	3	1.03448	0.547768	MC1R, TUBB2A, TUBB2C, TUBB3	105	89	5085	1.63242	1	0.941231	99.985
GOTERM_BP_FAT	GO:0007018~microtubule-based movement	3	1.03448	0.548827	MC1R, TUBB2A, TUBB2C, TUBB3	220	113	13528	1.6325	1	0.994449	99.9998
GOTERM_CC_FAT	GO:0015630~microtubule cytoskeleton	9	3.10345	0.685532	ARHGEF2, EZR, MC1R, TUBB2A, IL1RL1, TUBB2C, CLIP1, TUBGCP2, TUBB3, PXN	211	549	12782	0.993085	1	0.981768	100
GOTERM_BP_FAT	GO:0007017~microtubule-based process	4	1.37931	0.780719	MC1R, TUBB2A, TUBB2C, TUBGCP2, TUBB3	220	253	13528	0.972188	1	0.999473	100
Annotation Cluster 48	Enrichment Score: 0.9048129614934034
Category	Term	Count	%	PValue	Genes	List Total	Pop Hits	Pop Total	Fold Enrichment	Bonferroni	Benjamini	FDR
INTERPRO	IPR013655:PAS fold-3	3	1.03448	0.0321675	HIF1A, EPAS1, ARNTL2	264	18	16659	10.517	1	0.693827	37.8922
UP_SEQ_FEATURE	domain:PAS 1	3	1.03448	0.0326845	HIF1A, EPAS1, ARNTL2	289	19	19113	10.4424	1	0.865576	41.1756
UP_SEQ_FEATURE	domain:PAS 2	3	1.03448	0.0326845	HIF1A, EPAS1, ARNTL2	289	19	19113	10.4424	1	0.865576	41.1756
UP_SEQ_FEATURE	domain:PAC	3	1.03448	0.0580109	HIF1A, EPAS1, ARNTL2	289	26	19113	7.63096	1	0.92561	61.49
INTERPRO	IPR001610:PAC motif	3	1.03448	0.0629588	HIF1A, EPAS1, ARNTL2	264	26	16659	7.28103	1	0.742847	61.2209
SMART	SM00086:PAC	3	1.03448	0.0786399	HIF1A, EPAS1, ARNTL2	164	26	9079	6.38766	0.999972	0.688034	61.3716
INTERPRO	IPR000014:PAS	3	1.03448	0.0952842	HIF1A, EPAS1, ARNTL2	264	33	16659	5.73657	1	0.836743	76.7461
SMART	SM00091:PAS	3	1.03448	0.117942	HIF1A, EPAS1, ARNTL2	164	33	9079	5.03271	1	0.767843	76.7171
UP_SEQ_FEATURE	domain:Helix-loop-helix motif	4	1.37931	0.246665	HIF1A, EPAS1, ID1, ARNTL2	289	114	19113	2.32052	1	0.999223	98.9141
INTERPRO	IPR001092:Basic helix-loop-helix dimerisation region bHLH	4	1.37931	0.268675	HIF1A, EPAS1, ID1, ARNTL2	264	114	16659	2.21411	1	0.975117	98.9518
SMART	SM00353:HLH	4	1.37931	0.336116	HIF1A, EPAS1, ID1, ARNTL2	164	114	9079	1.94245	1	0.94569	99.1412
UP_SEQ_FEATURE	DNA-binding region:Basic motif	3	1.03448	0.700781	HIF1A, EPAS1, ARNTL2	289	161	19113	1.23233	1	1	100
GOTERM_MF_FAT	GO:0003700~transcription factor activity	8	2.75862	0.997758	KLF7, HIF1A, EPAS1, STRN3, SOX4, FOXN2, RCAN1, ARNTL2	219	975	12983	0.486425	1	1	100
Annotation Cluster 49	Enrichment Score: 0.8544522573819782
Category	Term	Count	%	PValue	Genes	List Total	Pop Hits	Pop Total	Fold Enrichment	Bonferroni	Benjamini	FDR
SP_PIR_KEYWORDS	membrane	115	39.6552	0.00656172	MPZL2, C11ORF41, LPAR3, ST3GAL1, FAM73A, DAB2, CHRNA9, PLOD1, MC1R, FAP, RPN1, STAM, DSCAM, CIB1, RNF145, PDPN, SPTLC3, STRN3, UGCG, TOR1AIP1, EFNB2, SCEL, PLAUR, HTR7, HSD11B1, HAS3, IL1R2, GCNT4, PANX1, ITGB1, KCNS3, STX12, LPCAT1, PVRL1, ITGAV, ENTPD7, TEK, RAC1, B3GNT2, ERO1L, GCNT1, ACER3, IL1RL1, MET, SLC6A14, ATP11A, ATP13A3, RAB7L1, CD59, PTPN1, CLCN5, NRP2, KCNJ15, GPR161, LRRC8C, CDCP1,…	289	6256	19235	1.22348	0.883069	0.118601	8.52346
UP_SEQ_FEATURE	topological domain:Cytoplasmic	61	21.0345	0.0906608	NRP2, KCNJ15, MPZL2, GPR161, LPAR3, CDCP1, ST3GAL1, CHRNA9, MC1R, FAP, IL1RAP, RPN1, TGFA, CEACAM1, TUBB3, DSCAM, STX5, PDPN, EFNB2, CHST2, MAN1A1, TNFRSF10A, HTR7, HSD11B1, FAIM3, CHSY1, HAS3, ADAM19, GALNT3, IL1R2, GCNT4, PANX1, TNFRSF25, TMEM156, CLDN12, ITGB1, GPRC5A, KCNS3, HRH1, COL17A1, STX12, PVRL1, LPCAT1, DNER, ITGAV, ENTPD7, TEK, BCAP29, B3GNT2, GCNT1, PPAP2B, C1GALT1, IL18R1, IL1RL1, …	289	3374	19113	1.19568	1	0.971625	78.0745
SP_PIR_KEYWORDS	transmembrane	85	29.3103	0.111012	NRP2, KCNJ15, MPZL2, GPR161, LRRC8C, C11ORF41, LPAR3, CDCP1, ST3GAL1, TMEM54, FAM73A, KCNQ3, CHRNA9, MC1R, FAP, IL1RAP, RPN1, TGFA, CEACAM1, TUBB3, DSCAM, RNF145, STX5, SPTLC3, PDPN, UGCG, EFNB2, TOR1AIP1, CHST2, CLIC1, MAN1A1, TNFRSF10A, BVES, HTR7, HSD11B1, FAIM3, CHSY1, VCAN, HAS3, ADAM19, STEAP2, STEAP1, GRAMD1B, GALNT3, IL1R2, GCNT4, PANX1, HSD17B2, TNFRSF25, TMEM158, TFG, TMEM156, CLDN12, I…	289	4973	19235	1.13761	1	0.515089	79.6555
UP_SEQ_FEATURE	transmembrane region	83	28.6207	0.15413	NRP2, KCNJ15, MPZL2, GPR161, LRRC8C, C11ORF41, LPAR3, CDCP1, ST3GAL1, TMEM54, FAM73A, KCNQ3, CHRNA9, MC1R, FAP, IL1RAP, RPN1, TGFA, CEACAM1, TUBB3, DSCAM, RNF145, STX5, SPTLC3, PDPN, UGCG, EFNB2, TOR1AIP1, CHST2, MAN1A1, CLIC1, TNFRSF10A, BVES, HTR7, HSD11B1, FAIM3, CHSY1, HAS3, ADAM19, STEAP2, STEAP1, GRAMD1B, GALNT3, IL1R2, GCNT4, PANX1, HSD17B2, TNFRSF25, TMEM158, TMEM156, CLDN12, ITGB1, GPRC5…	289	4911	19113	1.11774	1	0.993618	93.0943
GOTERM_CC_FAT	GO:0031224~intrinsic to membrane	94	32.4138	0.367672	NRP2, KCNJ15, MPZL2, GPR161, LRRC8C, C11ORF41, LPAR3, CDCP1, TMEM54, ST3GAL1, FAM73A, KCNQ3, CHRNA9, MC1R, FAP, IL1RAP, RPN1, TGFA, CEACAM6, NT5E, CEACAM1, TUBB3, DSCAM, RNF145, CIB1, STX5, PDPN, SPTLC3, UGCG, EFNB2, TOR1AIP1, CHST2, CLIC1, MAN1A1, FLNB, PLAUR, TNFRSF10A, BVES, HTR7, ULBP2, HSD11B1, FAIM3, CHSY1, VCAN, HAS3, ADAM19, STEAP2, STEAP1, GRAMD1B, GALNT3, IL1R2, GCNT4, PANX1, HSD17B2, T…	211	5485	12782	1.03817	1	0.87724	99.7586
GOTERM_CC_FAT	GO:0016021~integral to membrane	89	30.6897	0.47179	NRP2, KCNJ15, MPZL2, GPR161, LRRC8C, C11ORF41, LPAR3, CDCP1, ST3GAL1, TMEM54, FAM73A, KCNQ3, CHRNA9, MC1R, FAP, IL1RAP, RPN1, TGFA, CEACAM6, CEACAM1, TUBB3, DSCAM, RNF145, STX5, SPTLC3, PDPN, UGCG, EFNB2, TOR1AIP1, CHST2, CLIC1, MAN1A1, FLNB, PLAUR, TNFRSF10A, BVES, HTR7, HSD11B1, FAIM3, CHSY1, VCAN, HAS3, ADAM19, STEAP2, STEAP1, GRAMD1B, GALNT3, IL1R2, GCNT4, PANX1, HSD17B2, TNFRSF25, TMEM158, T…	211	5297	12782	1.01783	1	0.929436	99.9773
UP_SEQ_FEATURE	topological domain:Extracellular	41	14.1379	0.591467	NRP2, KCNJ15, IL1R2, MPZL2, PANX1, TNFRSF25, GPR161, LPAR3, TMEM156, CDCP1, CLDN12, GPRC5A, ITGB1, COL17A1, HRH1, CHRNA9, PVRL1, MC1R, DNER, FAP, ITGAV, IL1RAP, TEK, TGFA, CEACAM1, TUBB3, DSCAM, IL18R1, PDPN, IL1RL1, MET, EFNB2, HIAT1, GJB3, SLC6A14, ATP11A, TNFRSF10A, HTR7, FAIM3, HAS3, ADAM19, FCGR2A	289	2719	19113	0.997254	1	0.999999	99.9999
Annotation Cluster 50	Enrichment Score: 0.8403226318115464
Category	Term	Count	%	PValue	Genes	List Total	Pop Hits	Pop Total	Fold Enrichment	Bonferroni	Benjamini	FDR
GOTERM_BP_FAT	GO:0009611~response to wounding	14	4.82759	0.0879367	PDPN, TNC, CHST2, NLRP3, PLAUR, HRH1, HIF1A, CD59, IL1RAP, RAC1, SERPINB2, VCAN, ITCH, TFPI2	220	530	13528	1.62429	1	0.881116	78.4043
GOTERM_BP_FAT	GO:0006952~defense response	15	5.17241	0.125425	IL18R1, PDPN, IL1RL1, TUBB2C, CHST2, CLIC1, NLRP3, ITGB1, HRH1, HIF1A, APOL1, IL1RAP, RAC1, FAIM3, ITCH	220	615	13528	1.49978	1	0.904843	89.2637
GOTERM_BP_FAT	GO:0006954~inflammatory response	8	2.75862	0.273199	HRH1, HIF1A, PDPN, IL1RAP, RAC1, CHST2, ITCH, NLRP3	220	325	13528	1.51362	1	0.963657	99.5075
Annotation Cluster 51	Enrichment Score: 0.8380761155630266
Category	Term	Count	%	PValue	Genes	List Total	Pop Hits	Pop Total	Fold Enrichment	Bonferroni	Benjamini	FDR
INTERPRO	IPR011029:DEATH-like	4	1.37931	0.0893839	TNFRSF10A, TNFRSF25, RIPK1, NLRP3	264	67	16659	3.7673	1	0.826784	74.4364
UP_SEQ_FEATURE	domain:Death	3	1.03448	0.0973503	TNFRSF10A, TNFRSF25, RIPK1	289	35	19113	5.66871	1	0.975548	80.513
INTERPRO	IPR000488:Death	3	1.03448	0.100225	TNFRSF10A, TNFRSF25, RIPK1	264	34	16659	5.56785	1	0.842746	78.5291
SMART	SM00005:DEATH	3	1.03448	0.1239	TNFRSF10A, TNFRSF25, RIPK1	164	34	9079	4.88468	1	0.756084	78.4792
BIOCARTA	h_deathPathway:Induction of apoptosis through DR3 and DR4/5 Death Receptors	3	1.03448	0.127869	TNFRSF10A, TNFRSF25, RIPK1	31	30	1437	4.63548	0.999987	0.845847	76.814
SP_PIR_KEYWORDS	Apoptosis	6	2.06897	0.677853	TNFRSF10A, TNFRSF25, RIPK1, BCAP29, SH3KBP1, NLRP3	289	381	19235	1.04814	1	0.973227	100
Annotation Cluster 52	Enrichment Score: 0.80751264803151
Category	Term	Count	%	PValue	Genes	List Total	Pop Hits	Pop Total	Fold Enrichment	Bonferroni	Benjamini	FDR
KEGG_PATHWAY	hsa04360:Axon guidance	6	2.06897	0.123438	MET, EFNB2, RAC1, PPP3CC, SEMA3A, ITGB1	105	129	5085	2.25249	0.999998	0.637033	76.83
INTERPRO	IPR003659:Plexin/semaphorin/integrin	3	1.03448	0.158474	MET, SEMA3A, ITGB1	264	45	16659	4.20682	1	0.909488	91.9011
SMART	SM00423:PSI	3	1.03448	0.193221	MET, SEMA3A, ITGB1	164	45	9079	3.69065	1	0.839932	91.7376
Annotation Cluster 53	Enrichment Score: 0.7806679546325678
Category	Term	Count	%	PValue	Genes	List Total	Pop Hits	Pop Total	Fold Enrichment	Bonferroni	Benjamini	FDR
GOTERM_BP_FAT	GO:0015918~sterol transport	3	1.03448	0.120284	SOAT1, STX12, LIPG	220	37	13528	4.98575	1	0.905368	88.1631
GOTERM_BP_FAT	GO:0030301~cholesterol transport	3	1.03448	0.120284	SOAT1, STX12, LIPG	220	37	13528	4.98575	1	0.905368	88.1631
GOTERM_BP_FAT	GO:0006869~lipid transport	5	1.72414	0.20849	SOAT1, APOL1, STX12, LIPG, ATP11A	220	145	13528	2.12038	1	0.946415	97.9621
GOTERM_BP_FAT	GO:0010876~lipid localization	5	1.72414	0.249936	SOAT1, APOL1, STX12, LIPG, ATP11A	220	157	13528	1.95831	1	0.959464	99.1678
Annotation Cluster 54	Enrichment Score: 0.7690541133443559
Category	Term	Count	%	PValue	Genes	List Total	Pop Hits	Pop Total	Fold Enrichment	Bonferroni	Benjamini	FDR
GOTERM_BP_FAT	GO:0050821~protein stabilization	3	1.03448	0.0749124	STX12, SOX4, CALR	220	28	13528	6.58831	1	0.86672	72.6534
GOTERM_BP_FAT	GO:0031647~regulation of protein stability	3	1.03448	0.147761	STX12, SOX4, CALR	220	42	13528	4.39221	1	0.923464	93.0215
GOTERM_BP_FAT	GO:0010608~posttranscriptional regulation of gene expression	5	1.72414	0.445373	STX12, DICER1, SOX4, CALR, FAM129A	220	211	13528	1.45713	1	0.987609	99.9945
Annotation Cluster 55	Enrichment Score: 0.7665117518320892
Category	Term	Count	%	PValue	Genes	List Total	Pop Hits	Pop Total	Fold Enrichment	Bonferroni	Benjamini	FDR
KEGG_PATHWAY	hsa00500:Starch and sucrose metabolism	4	1.37931	0.0536822	PGM2, PYGL, HK2, PGM2L1	105	42	5085	4.61224	0.995985	0.394444	45.7966
SP_PIR_KEYWORDS	carbohydrate metabolism	4	1.37931	0.105619	PGM2, PYGL, CHST2, PGM2L1	289	76	19235	3.503	1	0.510081	77.9206
GOTERM_BP_FAT	GO:0005996~monosaccharide metabolic process	7	2.41379	0.15246	PGM2, PFKFB3, PYGL, GNE, HK2, CHST2, PGM2L1	220	222	13528	1.9389	1	0.926026	93.6353
GOTERM_BP_FAT	GO:0019318~hexose metabolic process	5	1.72414	0.3764	PGM2, PFKFB3, PYGL, HK2, PGM2L1	220	192	13528	1.60133	1	0.981798	99.9615
GOTERM_BP_FAT	GO:0006006~glucose metabolic process	4	1.37931	0.451921	PGM2, PYGL, HK2, PGM2L1	220	153	13528	1.60761	1	0.988156	99.9955
Annotation Cluster 56	Enrichment Score: 0.7519093706359454
Category	Term	Count	%	PValue	Genes	List Total	Pop Hits	Pop Total	Fold Enrichment	Bonferroni	Benjamini	FDR
INTERPRO	IPR014352:FERM/acyl-CoA-binding protein, 3-helical bundle	3	1.03448	0.147443	EZR, FRMD8, FRMD4B	264	43	16659	4.40248	1	0.897654	90.2092
UP_SEQ_FEATURE	domain:FERM	3	1.03448	0.163057	EZR, FRMD8, FRMD4B	289	48	19113	4.13343	1	0.994643	94.1704
INTERPRO	IPR019748:FERM central domain	3	1.03448	0.169653	EZR, FRMD8, FRMD4B	264	47	16659	4.0278	1	0.919841	93.3346
INTERPRO	IPR000299:FERM domain	3	1.03448	0.169653	EZR, FRMD8, FRMD4B	264	47	16659	4.0278	1	0.919841	93.3346
INTERPRO	IPR019749:Band 4.1 domain	3	1.03448	0.186654	EZR, FRMD8, FRMD4B	264	50	16659	3.78614	1	0.935182	95.0688
INTERPRO	IPR019747:FERM conserved site	3	1.03448	0.186654	EZR, FRMD8, FRMD4B	264	50	16659	3.78614	1	0.935182	95.0688
SMART	SM00295:B41	3	1.03448	0.226192	EZR, FRMD8, FRMD4B	164	50	9079	3.32159	1	0.871452	94.9107
Annotation Cluster 57	Enrichment Score: 0.7509702241065545
Category	Term	Count	%	PValue	Genes	List Total	Pop Hits	Pop Total	Fold Enrichment	Bonferroni	Benjamini	FDR
GOTERM_BP_FAT	GO:0043085~positive regulation of catalytic activity	16	5.51724	0.0221792	DLC1, GNA15, MET, SPHK1, LPAR3, DGKH, NLRP3, TNFRSF10A, PTHLH, HRH1, HIF1A, RIPK1, HTR7, RAC1, TGFA, CAP1	220	520	13528	1.89203	1	0.774421	31.1657
GOTERM_BP_FAT	GO:0007242~intracellular signaling cascade	29	10	0.0509923	RP1, GNA15, PLEK2, LPAR3, CHEK2, CALR, HRH1, MC1R, RAC1, TGFA, RHOC, AGAP2, TUBB3, STAMBP, ARHGEF2, BCR, MET, SPHK1, DGKH, RCAN1, OXSR1, RAB7L1, PTHLH, TNFRSF10A, RAB31, YWHAH, RIPK1, HTR7, WSB2, CRK	220	1256	13528	1.41977	1	0.837387	58.1676
GOTERM_BP_FAT	GO:0044093~positive regulation of molecular function	16	5.51724	0.0538257	DLC1, GNA15, MET, SPHK1, LPAR3, DGKH, NLRP3, TNFRSF10A, PTHLH, HRH1, HIF1A, RIPK1, HTR7, RAC1, TGFA, CAP1	220	586	13528	1.67893	1	0.821687	60.1993
GOTERM_BP_FAT	GO:0033674~positive regulation of kinase activity	8	2.75862	0.0825461	TNFRSF10A, RIPK1, MET, SPHK1, RAC1, LPAR3, TGFA, DGKH	220	231	13528	2.12956	1	0.880192	76.1778
GOTERM_BP_FAT	GO:0051347~positive regulation of transferase activity	8	2.75862	0.094488	TNFRSF10A, RIPK1, MET, SPHK1, RAC1, LPAR3, TGFA, DGKH	220	240	13528	2.0497	1	0.88527	80.847
GOTERM_BP_FAT	GO:0000187~activation of MAPK activity	4	1.37931	0.147474	RIPK1, MET, LPAR3, TGFA	220	82	13528	2.99956	1	0.925119	92.9822
GOTERM_BP_FAT	GO:0045860~positive regulation of protein kinase activity	7	2.41379	0.153963	TNFRSF10A, RIPK1, MET, SPHK1, LPAR3, TGFA, DGKH	220	223	13528	1.93021	1	0.924136	93.8206
GOTERM_BP_FAT	GO:0019220~regulation of phosphate metabolic process	12	4.13793	0.164025	TNFRSF10A, DLC1, RIPK1, MET, SPHK1, RAC1, LPAR3, TGFA, DGKH, RCAN1, FAM129A, CDC37	220	485	13528	1.52142	1	0.931579	94.9368
GOTERM_BP_FAT	GO:0051174~regulation of phosphorus metabolic process	12	4.13793	0.164025	TNFRSF10A, DLC1, RIPK1, MET, SPHK1, RAC1, LPAR3, TGFA, DGKH, RCAN1, FAM129A, CDC37	220	485	13528	1.52142	1	0.931579	94.9368
GOTERM_BP_FAT	GO:0043549~regulation of kinase activity	9	3.10345	0.222781	TNFRSF10A, RIPK1, MET, SPHK1, RAC1, LPAR3, TGFA, DGKH, CDC37	220	357	13528	1.55019	1	0.952849	98.4954
GOTERM_BP_FAT	GO:0043406~positive regulation of MAP kinase activity	4	1.37931	0.228845	RIPK1, MET, LPAR3, TGFA	220	102	13528	2.41141	1	0.952756	98.6794
GOTERM_BP_FAT	GO:0051338~regulation of transferase activity	9	3.10345	0.258122	TNFRSF10A, RIPK1, MET, SPHK1, RAC1, LPAR3, TGFA, DGKH, CDC37	220	372	13528	1.48768	1	0.962371	99.3068
GOTERM_BP_FAT	GO:0045859~regulation of protein kinase activity	8	2.75862	0.326063	TNFRSF10A, RIPK1, MET, SPHK1, LPAR3, TGFA, DGKH, CDC37	220	345	13528	1.42588	1	0.972902	99.8599
GOTERM_BP_FAT	GO:0042325~regulation of phosphorylation	10	3.44828	0.344179	TNFRSF10A, RIPK1, MET, SPHK1, RAC1, LPAR3, TGFA, DGKH, FAM129A, CDC37	220	466	13528	1.31955	1	0.976883	99.911
GOTERM_BP_FAT	GO:0043405~regulation of MAP kinase activity	4	1.37931	0.400325	RIPK1, MET, LPAR3, TGFA	220	141	13528	1.74442	1	0.983589	99.98
GOTERM_BP_FAT	GO:0032147~activation of protein kinase activity	3	1.03448	0.553609	TNFRSF10A, SPHK1, DGKH	220	114	13528	1.61818	1	0.994586	99.9999
GOTERM_BP_FAT	GO:0007243~protein kinase cascade	7	2.41379	0.556175	TNFRSF10A, STAMBP, RIPK1, MET, LPAR3, TGFA, OXSR1	220	370	13528	1.16334	1	0.994548	99.9999
GOTERM_BP_FAT	GO:0000165~MAPKKK cascade	4	1.37931	0.575326	RIPK1, MET, LPAR3, TGFA	220	184	13528	1.33676	1	0.995194	99.9999
Annotation Cluster 58	Enrichment Score: 0.7481287959827112
Category	Term	Count	%	PValue	Genes	List Total	Pop Hits	Pop Total	Fold Enrichment	Bonferroni	Benjamini	FDR
SP_PIR_KEYWORDS	steroid metabolism	4	1.37931	0.0350358	SOAT1, APOL1, HSD17B2, HSD11B1	289	48	19235	5.54642	0.999991	0.304643	38.2835
SP_PIR_KEYWORDS	lipid metabolism	4	1.37931	0.394343	SOAT1, APOL1, UGCG, HSD11B1	289	151	19235	1.7631	1	0.857165	99.887
GOTERM_BP_FAT	GO:0008202~steroid metabolic process	5	1.72414	0.412314	SOAT1, APOL1, YWHAH, HSD17B2, HSD11B1	220	202	13528	1.52205	1	0.984098	99.9857
Annotation Cluster 59	Enrichment Score: 0.7362333759580207
Category	Term	Count	%	PValue	Genes	List Total	Pop Hits	Pop Total	Fold Enrichment	Bonferroni	Benjamini	FDR
GOTERM_BP_FAT	GO:0043122~regulation of I-kappaB kinase/NF-kappaB cascade	5	1.72414	0.0956909	IL1RL1, RIPK1, PLEKHG5, TFG, RHOC	220	107	13528	2.87341	1	0.885051	81.2663
GOTERM_BP_FAT	GO:0009967~positive regulation of signal transduction	9	3.10345	0.10712	HIF1A, RIPK1, PLEKHG5, RAC1, LPAR3, TFG, TGFA, SOX4, RHOC	220	295	13528	1.87599	1	0.903481	84.8418
GOTERM_BP_FAT	GO:0010647~positive regulation of cell communication	9	3.10345	0.165395	HIF1A, RIPK1, PLEKHG5, RAC1, LPAR3, TFG, TGFA, SOX4, RHOC	220	329	13528	1.68212	1	0.927872	95.0733
GOTERM_BP_FAT	GO:0043123~positive regulation of I-kappaB kinase/NF-kappaB cascade	4	1.37931	0.20767	RIPK1, PLEKHG5, TFG, RHOC	220	97	13528	2.53571	1	0.947008	97.9267
GOTERM_BP_FAT	GO:0010740~positive regulation of protein kinase cascade	5	1.72414	0.285237	RIPK1, PLEKHG5, LPAR3, TFG, RHOC	220	167	13528	1.84105	1	0.964967	99.6271
GOTERM_BP_FAT	GO:0010627~regulation of protein kinase cascade	6	2.06897	0.380853	IL1RL1, RIPK1, PLEKHG5, LPAR3, TFG, RHOC	220	249	13528	1.48171	1	0.981691	99.9659
Annotation Cluster 60	Enrichment Score: 0.680122419689351
Category	Term	Count	%	PValue	Genes	List Total	Pop Hits	Pop Total	Fold Enrichment	Bonferroni	Benjamini	FDR
GOTERM_BP_FAT	GO:0051056~regulation of small GTPase mediated signal transduction	9	3.10345	0.0527848	DLC1, ARHGEF2, BCR, PLEKHG5, RAC1, RAP1GAP2, CRK, AGAP2, TBC1D2	220	252	13528	2.1961	1	0.828275	59.4639
GOTERM_BP_FAT	GO:0046578~regulation of Ras protein signal transduction	8	2.75862	0.0547793	DLC1, ARHGEF2, BCR, PLEKHG5, RAC1, CRK, AGAP2, TBC1D2	220	210	13528	2.34251	1	0.814887	60.862
GOTERM_BP_FAT	GO:0035023~regulation of Rho protein signal transduction	5	1.72414	0.0768895	DLC1, ARHGEF2, BCR, PLEKHG5, RAC1	220	99	13528	3.1056	1	0.865041	73.6105
GOTERM_MF_FAT	GO:0005083~small GTPase regulator activity	8	2.75862	0.179601	DLC1, ARHGEF2, BCR, PLEKHG5, CHM, AGAP2, ANXA2, TBC1D2	219	274	12983	1.73089	1	0.929385	94.1344
INTERPRO	IPR001331:Guanine-nucleotide dissociation stimulator, CDC24, conserved site	3	1.03448	0.262215	ARHGEF2, BCR, PLEKHG5	264	63	16659	3.00487	1	0.974511	98.8085
UP_SEQ_FEATURE	domain:DH	3	1.03448	0.267779	ARHGEF2, BCR, PLEKHG5	289	67	19113	2.96127	1	0.999367	99.3103
INTERPRO	IPR000219:Dbl homology (DH) domain	3	1.03448	0.297369	ARHGEF2, BCR, PLEKHG5	264	69	16659	2.74358	1	0.983048	99.4149
SMART	SM00325:RhoGEF	3	1.03448	0.352422	ARHGEF2, BCR, PLEKHG5	164	69	9079	2.40695	1	0.946457	99.3566
GOTERM_MF_FAT	GO:0005089~Rho guanyl-nucleotide exchange factor activity	3	1.03448	0.353659	ARHGEF2, BCR, PLEKHG5	219	74	12983	2.40337	1	0.969982	99.8074
GOTERM_MF_FAT	GO:0005088~Ras guanyl-nucleotide exchange factor activity	3	1.03448	0.436554	ARHGEF2, BCR, PLEKHG5	219	88	12983	2.02101	1	0.977356	99.973
GOTERM_MF_FAT	GO:0005085~guanyl-nucleotide exchange factor activity	3	1.03448	0.727676	ARHGEF2, BCR, PLEKHG5	219	152	12983	1.17006	1	0.998441	100
Annotation Cluster 61	Enrichment Score: 0.678917106145102
Category	Term	Count	%	PValue	Genes	List Total	Pop Hits	Pop Total	Fold Enrichment	Bonferroni	Benjamini	FDR
GOTERM_BP_FAT	GO:0051129~negative regulation of cellular component organization	7	2.41379	0.027987	DLC1, ARHGEF2, LIMA1, YWHAH, RAC1, SEMA3A, TINF2	220	142	13528	3.03124	1	0.787339	37.666
GOTERM_BP_FAT	GO:0010639~negative regulation of organelle organization	4	1.37931	0.147474	DLC1, ARHGEF2, LIMA1, TINF2	220	82	13528	2.99956	1	0.925119	92.9822
GOTERM_BP_FAT	GO:0051494~negative regulation of cytoskeleton organization	3	1.03448	0.223565	DLC1, ARHGEF2, LIMA1	220	55	13528	3.35405	1	0.952284	98.5205
GOTERM_BP_FAT	GO:0033043~regulation of organelle organization	6	2.06897	0.271241	DLC1, ARHGEF2, LIMA1, RAC1, TGFA, TINF2	220	217	13528	1.70021	1	0.964284	99.4849
GOTERM_BP_FAT	GO:0051493~regulation of cytoskeleton organization	4	1.37931	0.37842	DLC1, ARHGEF2, LIMA1, RAC1	220	136	13528	1.80856	1	0.981893	99.9636
GOTERM_BP_FAT	GO:0032956~regulation of actin cytoskeleton organization	3	1.03448	0.423873	DLC1, LIMA1, RAC1	220	89	13528	2.07273	1	0.985467	99.9897
GOTERM_BP_FAT	GO:0032970~regulation of actin filament-based process	3	1.03448	0.440493	DLC1, LIMA1, RAC1	220	92	13528	2.00514	1	0.987325	99.9937
Annotation Cluster 62	Enrichment Score: 0.6762905751866913
Category	Term	Count	%	PValue	Genes	List Total	Pop Hits	Pop Total	Fold Enrichment	Bonferroni	Benjamini	FDR
GOTERM_BP_FAT	GO:0006461~protein complex assembly	13	4.48276	0.119236	TUBB2A, TUBB2C, DGKH, NLRP3, CALR, TUBGCP2, PXN, MC1R, IL1RAP, RAC1, CDA, SKIL, TUBB3, ANGPTL4	220	505	13528	1.58293	1	0.905989	87.9262
GOTERM_BP_FAT	GO:0070271~protein complex biogenesis	13	4.48276	0.119236	TUBB2A, TUBB2C, DGKH, NLRP3, CALR, TUBGCP2, PXN, MC1R, IL1RAP, RAC1, CDA, SKIL, TUBB3, ANGPTL4	220	505	13528	1.58293	1	0.905989	87.9262
GOTERM_BP_FAT	GO:0043623~cellular protein complex assembly	6	2.06897	0.123157	MC1R, TUBB2A, TUBB2C, RAC1, CALR, TUBB3, PXN	220	162	13528	2.27744	1	0.90568	88.7907
GOTERM_BP_FAT	GO:0043933~macromolecular complex subunit organization	16	5.51724	0.176903	SOAT1, TUBB2A, DICER1, TUBB2C, DGKH, NLRP3, CALR, TUBGCP2, PXN, MC1R, IL1RAP, RAC1, LIPG, CDA, SKIL, TUBB3, ANGPTL4	220	710	13528	1.38571	1	0.932964	96.0902
GOTERM_BP_FAT	GO:0065003~macromolecular complex assembly	15	5.17241	0.190759	SOAT1, TUBB2A, DICER1, TUBB2C, DGKH, NLRP3, CALR, TUBGCP2, PXN, MC1R, IL1RAP, RAC1, CDA, SKIL, TUBB3, ANGPTL4	220	665	13528	1.38701	1	0.941288	97.0529
GOTERM_BP_FAT	GO:0051259~protein oligomerization	5	1.72414	0.310491	CDA, DGKH, SKIL, NLRP3, ANGPTL4	220	174	13528	1.76698	1	0.971221	99.7951
GOTERM_BP_FAT	GO:0034622~cellular macromolecular complex assembly	7	2.41379	0.406525	MC1R, TUBB2A, DICER1, TUBB2C, RAC1, CALR, TUBB3, PXN	220	318	13528	1.35357	1	0.98354	99.9831
GOTERM_BP_FAT	GO:0034621~cellular macromolecular complex subunit organization	7	2.41379	0.521249	MC1R, TUBB2A, DICER1, TUBB2C, RAC1, CALR, TUBB3, PXN	220	357	13528	1.2057	1	0.993255	99.9995
Annotation Cluster 63	Enrichment Score: 0.6660385420141932
Category	Term	Count	%	PValue	Genes	List Total	Pop Hits	Pop Total	Fold Enrichment	Bonferroni	Benjamini	FDR
GOTERM_MF_FAT	GO:0008092~cytoskeletal protein binding	16	5.51724	0.0230076	ARHGEF2, PHACTR2, LIMA1, MYO1B, SSFA2, FLNC, FLNB, TPM4, PXN, ANXA2, EZR, YWHAH, SMTN, CLIP1, CAP1, LCP1	219	504	12983	1.882	0.999987	0.674347	28.3561
SP_PIR_KEYWORDS	cytoskeleton	16	5.51724	0.0564226	ARHGEF2, LIMA1, PLEK2, AKAP12, RAI14, FLNC, TUBGCP2, FLNB, TPM4, PXN, EZR, SMTN, FRMD4B, SH3KBP1, CLIP1, LCP1	289	636	19235	1.67439	1	0.3924	54.4297
GOTERM_CC_FAT	GO:0005856~cytoskeleton	28	9.65517	0.194233	MYL6, KRT6A, LIMA1, MPZL2, PLEK2, TUBB2A, GNE, TUBB2C, AKAP12, TPM4, PXN, EZR, MC1R, FRMD8, CAP1, TUBB3, ARHGEF2, IL1RL1, MYO1B, RAI14, FLNC, TUBGCP2, FLNB, SCEL, SMTN, FRMD4B, SH3KBP1, CLIP1, LCP1	211	1381	12782	1.22823	1	0.703224	94.1544
GOTERM_CC_FAT	GO:0044430~cytoskeletal part	16	5.51724	0.605849	MYL6, ARHGEF2, KRT6A, LIMA1, IL1RL1, TUBB2A, MYO1B, TUBB2C, TUBGCP2, TPM4, PXN, EZR, MC1R, CLIP1, CAP1, LCP1, TUBB3	211	952	12782	1.01812	1	0.966525	99.9995
GOTERM_CC_FAT	GO:0043228~non-membrane-bounded organelle	39	13.4483	0.812602	MYL6, LIMA1, KRT6A, MPZL2, PLEK2, GNE, TUBB2A, TDRD7, TUBB2C, GTPBP10, AKAP12, TPM4, PXN, WDR74, EZR, OSR1, MC1R, FRMD8, HNRNPF, RNF168, CAP1, TINF2, TUBB3, STX5, ARHGEF2, IL1RL1, MYO1B, RRBP1, HMBS, RAI14, FLNC, TUBGCP2, FLNB, SCEL, SMTN, HIF1A, FRMD4B, SH3KBP1, CLIP1, LCP1	211	2596	12782	0.910073	1	0.995103	100
GOTERM_CC_FAT	GO:0043232~intracellular non-membrane-bounded organelle	39	13.4483	0.812602	MYL6, LIMA1, KRT6A, MPZL2, PLEK2, GNE, TUBB2A, TDRD7, TUBB2C, GTPBP10, AKAP12, TPM4, PXN, WDR74, EZR, OSR1, MC1R, FRMD8, HNRNPF, RNF168, CAP1, TINF2, TUBB3, STX5, ARHGEF2, IL1RL1, MYO1B, RRBP1, HMBS, RAI14, FLNC, TUBGCP2, FLNB, SCEL, SMTN, HIF1A, FRMD4B, SH3KBP1, CLIP1, LCP1	211	2596	12782	0.910073	1	0.995103	100
Annotation Cluster 64	Enrichment Score: 0.6643308415133874
Category	Term	Count	%	PValue	Genes	List Total	Pop Hits	Pop Total	Fold Enrichment	Bonferroni	Benjamini	FDR
GOTERM_BP_FAT	GO:0060249~anatomical structure homeostasis	5	1.72414	0.0932314	PTHLH, HIF1A, EPAS1, RAC1, TINF2	220	106	13528	2.90051	1	0.888943	80.3996
GOTERM_BP_FAT	GO:0001894~tissue homeostasis	3	1.03448	0.27161	PTHLH, EPAS1, RAC1	220	63	13528	2.92814	1	0.963652	99.4893
GOTERM_BP_FAT	GO:0048871~multicellular organismal homeostasis	3	1.03448	0.401328	PTHLH, EPAS1, RAC1	220	85	13528	2.17027	1	0.983455	99.9805
Annotation Cluster 65	Enrichment Score: 0.6309601976789087
Category	Term	Count	%	PValue	Genes	List Total	Pop Hits	Pop Total	Fold Enrichment	Bonferroni	Benjamini	FDR
GOTERM_BP_FAT	GO:0051336~regulation of hydrolase activity	11	3.7931	0.0479233	TNFRSF10A, DLC1, HRH1, GNA15, CHM, LPAR3, RCAN1, NLRP3, AGAP2, ANGPTL4, TBC1D2	220	337	13528	2.00712	1	0.832285	55.857
GOTERM_BP_FAT	GO:0019932~second-messenger-mediated signaling	8	2.75862	0.0878229	PTHLH, HRH1, GNA15, MC1R, HTR7, SPHK1, LPAR3, RCAN1, TUBB3	220	235	13528	2.09331	1	0.88461	78.3594
GOTERM_BP_FAT	GO:0051345~positive regulation of hydrolase activity	6	2.06897	0.164868	TNFRSF10A, DLC1, HRH1, GNA15, LPAR3, NLRP3	220	179	13528	2.06115	1	0.929018	95.0212
GOTERM_BP_FAT	GO:0060191~regulation of lipase activity	4	1.37931	0.166877	HRH1, GNA15, LPAR3, ANGPTL4	220	87	13528	2.82717	1	0.926136	95.2169
GOTERM_BP_FAT	GO:0007200~activation of phospholipase C activity by G-protein coupled receptor protein signaling pathway coupled to IP3 second messenger	3	1.03448	0.205706	HRH1, GNA15, LPAR3	220	52	13528	3.54755	1	0.94922	97.8394
GOTERM_BP_FAT	GO:0007202~activation of phospholipase C activity	3	1.03448	0.28364	HRH1, GNA15, LPAR3	220	65	13528	2.83804	1	0.965723	99.613
GOTERM_BP_FAT	GO:0010863~positive regulation of phospholipase C activity	3	1.03448	0.28364	HRH1, GNA15, LPAR3	220	65	13528	2.83804	1	0.965723	99.613
GOTERM_BP_FAT	GO:0010518~positive regulation of phospholipase activity	3	1.03448	0.307634	HRH1, GNA15, LPAR3	220	69	13528	2.67352	1	0.970717	99.7805
GOTERM_BP_FAT	GO:0010517~regulation of phospholipase activity	3	1.03448	0.319577	HRH1, GNA15, LPAR3	220	71	13528	2.59821	1	0.971657	99.8357
GOTERM_BP_FAT	GO:0060193~positive regulation of lipase activity	3	1.03448	0.343306	HRH1, GNA15, LPAR3	220	75	13528	2.45964	1	0.977118	99.909
GOTERM_BP_FAT	GO:0048015~phosphoinositide-mediated signaling	3	1.03448	0.418277	HRH1, GNA15, LPAR3	220	88	13528	2.09628	1	0.984673	99.9879
SP_PIR_KEYWORDS	transducer	7	2.41379	0.991405	HRH1, GNA15, MC1R, GPR161, HTR7, LPAR3, GPRC5A, TUBB3	289	874	19235	0.533066	1	0.999997	100
Annotation Cluster 66	Enrichment Score: 0.6120712217012514
Category	Term	Count	%	PValue	Genes	List Total	Pop Hits	Pop Total	Fold Enrichment	Bonferroni	Benjamini	FDR
GOTERM_BP_FAT	GO:0032535~regulation of cellular component size	8	2.75862	0.151034	DAB2, LIMA1, SPHK1, RAC1, CDA, SEMA3A, DCUN1D3, CSRP2	220	271	13528	1.81523	1	0.926055	93.4546
GOTERM_BP_FAT	GO:0030308~negative regulation of cell growth	4	1.37931	0.186979	DAB2, CDA, SEMA3A, DCUN1D3	220	92	13528	2.67352	1	0.939021	96.8152
GOTERM_BP_FAT	GO:0001558~regulation of cell growth	6	2.06897	0.205867	DAB2, SPHK1, CDA, SEMA3A, ITCH, DCUN1D3	220	194	13528	1.90178	1	0.948068	97.8467
GOTERM_BP_FAT	GO:0045792~negative regulation of cell size	4	1.37931	0.216087	DAB2, CDA, SEMA3A, DCUN1D3	220	99	13528	2.48448	1	0.950116	98.2645
GOTERM_BP_FAT	GO:0008361~regulation of cell size	6	2.06897	0.2412	DAB2, SPHK1, CDA, SEMA3A, DCUN1D3, CSRP2	220	206	13528	1.791	1	0.956948	98.9908
GOTERM_BP_FAT	GO:0045926~negative regulation of growth	4	1.37931	0.263483	DAB2, CDA, SEMA3A, DCUN1D3	220	110	13528	2.23603	1	0.963557	99.3856
GOTERM_BP_FAT	GO:0040008~regulation of growth	6	2.06897	0.650564	DAB2, SPHK1, CDA, SEMA3A, ITCH, DCUN1D3	220	341	13528	1.08195	1	0.997554	100
Annotation Cluster 67	Enrichment Score: 0.5801903075992354
Category	Term	Count	%	PValue	Genes	List Total	Pop Hits	Pop Total	Fold Enrichment	Bonferroni	Benjamini	FDR
GOTERM_BP_FAT	GO:0030855~epithelial cell differentiation	5	1.72414	0.182084	PTHLH, EZR, LAMA3, SPINK5, SCEL	220	137	13528	2.24419	1	0.937027	96.4804
GOTERM_BP_FAT	GO:0060429~epithelium development	6	2.06897	0.306595	DLC1, PTHLH, EZR, LAMA3, SPINK5, SCEL	220	227	13528	1.62531	1	0.970946	99.775
GOTERM_BP_FAT	GO:0009913~epidermal cell differentiation	3	1.03448	0.325531	LAMA3, SPINK5, SCEL	220	72	13528	2.56212	1	0.973291	99.8581
Annotation Cluster 68	Enrichment Score: 0.5711900918862296
Category	Term	Count	%	PValue	Genes	List Total	Pop Hits	Pop Total	Fold Enrichment	Bonferroni	Benjamini	FDR
PIR_SUPERFAMILY	PIRSF001182:papain	3	1.03448	0.00724179	CTSL2, CTSC, CTSL1	110	9	7396	22.4121	0.593938	0.36277	8.05029
INTERPRO	IPR013128:Peptidase C1A, papain	3	1.03448	0.0199383	CTSL2, CTSC, CTSL1	264	14	16659	13.5219	0.999982	0.598009	25.4264
INTERPRO	IPR000668:Peptidase C1A, papain C-terminal	3	1.03448	0.0199383	CTSL2, CTSC, CTSL1	264	14	16659	13.5219	0.999982	0.598009	25.4264
SMART	SM00645:Pept_C1	3	1.03448	0.0253054	CTSL2, CTSC, CTSL1	164	14	9079	11.8628	0.962401	0.664989	25.7448
INTERPRO	IPR000169:Peptidase, cysteine peptidase active site	3	1.03448	0.110313	CTSL2, CTSC, CTSL1	264	36	16659	5.25852	1	0.836901	81.7812
GOTERM_MF_FAT	GO:0004197~cysteine-type endopeptidase activity	3	1.03448	0.341439	CTSL2, CTSC, CTSL1	219	72	12983	2.47013	1	0.972544	99.7481
SP_PIR_KEYWORDS	zymogen	5	1.72414	0.371734	ADAMTS6, CTSL2, CTSC, ADAM19, CTSL1	289	206	19235	1.61546	1	0.8531	99.8145
SP_PIR_KEYWORDS	lysosome	4	1.37931	0.386257	SIAE, CTSL2, CTSC, CTSL1	289	149	19235	1.78677	1	0.856412	99.8648
GOTERM_MF_FAT	GO:0008234~cysteine-type peptidase activity	4	1.37931	0.423115	CTSL2, UFD1L, CTSC, CTSL1	219	141	12983	1.68179	1	0.976116	99.9622
GOTERM_MF_FAT	GO:0004175~endopeptidase activity	8	2.75862	0.441851	NRIP3, ADAMTS6, CTSL2, FAP, SERPINB2, CTSC, ADAM19, CTSL1	219	375	12983	1.26471	1	0.977589	99.9765
GOTERM_MF_FAT	GO:0008233~peptidase activity	11	3.7931	0.498585	STAMBP, NRIP3, ADAMTS6, CTSL2, UFD1L, FAP, SERPINB2, CTSC, ADAM19, SPINK5, CTSL1	219	574	12983	1.13609	1	0.982712	99.9949
GOTERM_MF_FAT	GO:0004222~metalloendopeptidase activity	3	1.03448	0.523817	ADAMTS6, FAP, ADAM19	219	104	12983	1.71009	1	0.984367	99.9976
SP_PIR_KEYWORDS	thiol protease	3	1.03448	0.565158	CTSL2, CTSC, CTSL1	289	126	19235	1.58469	1	0.939117	99.9987
GOTERM_MF_FAT	GO:0070011~peptidase activity, acting on L-amino acid peptides	10	3.44828	0.577445	STAMBP, NRIP3, ADAMTS6, CTSL2, UFD1L, FAP, SERPINB2, CTSC, ADAM19, CTSL1	219	549	12983	1.07984	1	0.990083	99.9996
SP_PIR_KEYWORDS	Protease	8	2.75862	0.589996	STAMBP, ADAMTS6, CTSL2, FAP, CTSC, ADAM19, SPINK5, CTSL1	289	484	19235	1.10012	1	0.946919	99.9994
GOTERM_MF_FAT	GO:0008237~metallopeptidase activity	4	1.37931	0.596556	STAMBP, ADAMTS6, FAP, ADAM19	219	183	12983	1.29581	1	0.991835	99.9998
SP_PIR_KEYWORDS	metalloprotease	3	1.03448	0.66343	STAMBP, ADAMTS6, ADAM19	289	151	19235	1.32233	1	0.970247	100
GOTERM_CC_FAT	GO:0005764~lysosome	4	1.37931	0.677488	SIAE, CTSL2, CTSC, CTSL1	211	211	12782	1.1484	1	0.981089	100
GOTERM_CC_FAT	GO:0000323~lytic vacuole	4	1.37931	0.677488	SIAE, CTSL2, CTSC, CTSL1	211	211	12782	1.1484	1	0.981089	100
KEGG_PATHWAY	hsa04142:Lysosome	3	1.03448	0.696673	CTSL2, CTSC, CTSL1	105	117	5085	1.24176	1	0.978682	99.9998
GOTERM_BP_FAT	GO:0006508~proteolysis	16	5.51724	0.736002	STAMBP, NRIP3, CTSL2, UFD1L, CTSL1, ATE1, ADAMTS6, UHRF2, FAP, DNER, FBXO28, WSB2, RNF168, CTSC, ADAM19, ITCH	220	1054	13528	0.933448	1	0.999033	100
GOTERM_CC_FAT	GO:0005773~vacuole	4	1.37931	0.787031	SIAE, CTSL2, CTSC, CTSL1	211	252	12782	0.961559	1	0.993469	100
Annotation Cluster 69	Enrichment Score: 0.5570578930007164
Category	Term	Count	%	PValue	Genes	List Total	Pop Hits	Pop Total	Fold Enrichment	Bonferroni	Benjamini	FDR
GOTERM_BP_FAT	GO:0051345~positive regulation of hydrolase activity	6	2.06897	0.164868	TNFRSF10A, DLC1, HRH1, GNA15, LPAR3, NLRP3	220	179	13528	2.06115	1	0.929018	95.0212
GOTERM_BP_FAT	GO:0006919~activation of caspase activity	3	1.03448	0.217597	TNFRSF10A, DLC1, NLRP3	220	54	13528	3.41616	1	0.950095	98.3193
GOTERM_BP_FAT	GO:0043280~positive regulation of caspase activity	3	1.03448	0.247546	TNFRSF10A, DLC1, NLRP3	220	59	13528	3.12666	1	0.958968	99.1225
GOTERM_BP_FAT	GO:0010952~positive regulation of peptidase activity	3	1.03448	0.247546	TNFRSF10A, DLC1, NLRP3	220	59	13528	3.12666	1	0.958968	99.1225
GOTERM_BP_FAT	GO:0043281~regulation of caspase activity	3	1.03448	0.366767	TNFRSF10A, DLC1, NLRP3	220	79	13528	2.3351	1	0.981443	99.9504
GOTERM_BP_FAT	GO:0052548~regulation of endopeptidase activity	3	1.03448	0.384151	TNFRSF10A, DLC1, NLRP3	220	82	13528	2.24967	1	0.981706	99.9688
GOTERM_BP_FAT	GO:0052547~regulation of peptidase activity	3	1.03448	0.407004	TNFRSF10A, DLC1, NLRP3	220	86	13528	2.14503	1	0.983296	99.9834
Annotation Cluster 70	Enrichment Score: 0.554982310287672
Category	Term	Count	%	PValue	Genes	List Total	Pop Hits	Pop Total	Fold Enrichment	Bonferroni	Benjamini	FDR
GOTERM_MF_FAT	GO:0005539~glycosaminoglycan binding	5	1.72414	0.209154	SERPINE2, LIPG, LAMC2, VCAN, NLRP3	219	140	12983	2.11725	1	0.940843	96.5323
GOTERM_MF_FAT	GO:0030246~carbohydrate binding	9	3.10345	0.251711	GALNT3, SERPINE2, PYGL, HK2, LIPG, LAMC2, VCAN, CALR, NLRP3	219	354	12983	1.5072	1	0.948886	98.43
SP_PIR_KEYWORDS	heparin-binding	3	1.03448	0.254284	SERPINE2, LIPG, LAMC2	289	65	19235	3.07187	1	0.725442	98.1136
GOTERM_MF_FAT	GO:0001871~pattern binding	5	1.72414	0.259585	SERPINE2, LIPG, LAMC2, VCAN, NLRP3	219	154	12983	1.92478	1	0.951099	98.6508
GOTERM_MF_FAT	GO:0030247~polysaccharide binding	5	1.72414	0.259585	SERPINE2, LIPG, LAMC2, VCAN, NLRP3	219	154	12983	1.92478	1	0.951099	98.6508
GOTERM_MF_FAT	GO:0008201~heparin binding	3	1.03448	0.518632	SERPINE2, LIPG, LAMC2	219	103	12983	1.72669	1	0.984171	99.9972
Annotation Cluster 71	Enrichment Score: 0.5161167297628753
Category	Term	Count	%	PValue	Genes	List Total	Pop Hits	Pop Total	Fold Enrichment	Bonferroni	Benjamini	FDR
GOTERM_BP_FAT	GO:0043433~negative regulation of transcription factor activity	3	1.03448	0.164803	PTHLH, ID1, NLRP3	220	45	13528	4.09939	1	0.930737	95.0147
GOTERM_BP_FAT	GO:0043392~negative regulation of DNA binding	3	1.03448	0.199788	PTHLH, ID1, NLRP3	220	51	13528	3.61711	1	0.946812	97.5552
GOTERM_BP_FAT	GO:0051090~regulation of transcription factor activity	4	1.37931	0.233129	PTHLH, ID1, RIPK1, NLRP3	220	103	13528	2.388	1	0.953608	98.7964
GOTERM_BP_FAT	GO:0051100~negative regulation of binding	3	1.03448	0.247546	PTHLH, ID1, NLRP3	220	59	13528	3.12666	1	0.958968	99.1225
GOTERM_BP_FAT	GO:0051101~regulation of DNA binding	4	1.37931	0.312011	PTHLH, ID1, RIPK1, NLRP3	220	121	13528	2.03276	1	0.970552	99.8025
GOTERM_BP_FAT	GO:0051098~regulation of binding	4	1.37931	0.451921	PTHLH, ID1, RIPK1, NLRP3	220	153	13528	1.60761	1	0.988156	99.9955
GOTERM_BP_FAT	GO:0044092~negative regulation of molecular function	4	1.37931	0.910257	PTHLH, ID1, NLRP3, ANGPTL4	220	334	13528	0.736418	1	0.99997	100
Annotation Cluster 72	Enrichment Score: 0.5123842248736907
Category	Term	Count	%	PValue	Genes	List Total	Pop Hits	Pop Total	Fold Enrichment	Bonferroni	Benjamini	FDR
GOTERM_MF_FAT	GO:0005070~SH3/SH2 adaptor activity	3	1.03448	0.198725	SH2D2A, STAM, CRK	219	49	12983	3.62958	1	0.93531	95.8163
GOTERM_MF_FAT	GO:0060090~molecular adaptor activity	3	1.03448	0.3106	SH2D2A, STAM, CRK	219	67	12983	2.65447	1	0.970256	99.5148
GOTERM_MF_FAT	GO:0030674~protein binding, bridging	3	1.03448	0.470319	SH2D2A, STAM, CRK	219	94	12983	1.89201	1	0.980296	99.9889
Annotation Cluster 73	Enrichment Score: 0.5047095918694685
Category	Term	Count	%	PValue	Genes	List Total	Pop Hits	Pop Total	Fold Enrichment	Bonferroni	Benjamini	FDR
GOTERM_BP_FAT	GO:0009628~response to abiotic stimulus	9	3.10345	0.246283	RP1, CHRNA9, MC1R, RAC1, RNF168, RCAN1, ERO1L, SERPINB13, DCUN1D3, TUBB3	220	368	13528	1.50385	1	0.95916	99.0977
GOTERM_BP_FAT	GO:0009411~response to UV	3	1.03448	0.247546	MC1R, SERPINB13, DCUN1D3, TUBB3	220	59	13528	3.12666	1	0.958968	99.1225
GOTERM_BP_FAT	GO:0009416~response to light stimulus	4	1.37931	0.387204	RP1, MC1R, SERPINB13, DCUN1D3, TUBB3	220	138	13528	1.78235	1	0.981665	99.9713
GOTERM_BP_FAT	GO:0009314~response to radiation	5	1.72414	0.405631	RP1, MC1R, RNF168, SERPINB13, DCUN1D3, TUBB3	220	200	13528	1.53727	1	0.983694	99.9827
Annotation Cluster 74	Enrichment Score: 0.4815651935743407
Category	Term	Count	%	PValue	Genes	List Total	Pop Hits	Pop Total	Fold Enrichment	Bonferroni	Benjamini	FDR
SP_PIR_KEYWORDS	sh3-binding	3	1.03448	0.232093	SH2D2A, SH3KBP1, ADAM19	289	61	19235	3.2733	1	0.712839	97.1948
GOTERM_MF_FAT	GO:0019904~protein domain specific binding	8	2.75862	0.321531	DLC1, SH2D2A, YWHAH, STRN3, RIPK1, SH3KBP1, ADAM19, CRK	219	331	12983	1.43282	1	0.968649	99.6141
GOTERM_MF_FAT	GO:0017124~SH3 domain binding	3	1.03448	0.481305	SH2D2A, SH3KBP1, ADAM19	219	96	12983	1.8526	1	0.979884	99.9918
Annotation Cluster 75	Enrichment Score: 0.47742031257029954
Category	Term	Count	%	PValue	Genes	List Total	Pop Hits	Pop Total	Fold Enrichment	Bonferroni	Benjamini	FDR
GOTERM_MF_FAT	GO:0004714~transmembrane receptor protein tyrosine kinase activity	4	1.37931	0.102664	NRP2, MET, TEK, TFG	219	67	12983	3.53929	1	0.886451	78.815
INTERPRO	IPR001245:Tyrosine protein kinase	5	1.72414	0.116816	RIPK1, MET, TEK, TFG, MLKL	264	118	16659	2.67383	1	0.846441	83.6277
GOTERM_MF_FAT	GO:0004713~protein tyrosine kinase activity	6	2.06897	0.147964	NRP2, MET, TEK, TFG, DYRK3, MLKL	219	166	12983	2.14276	1	0.923671	89.9138
SMART	SM00219:TyrKc	5	1.72414	0.162208	RIPK1, MET, TEK, TFG, MLKL	164	118	9079	2.34575	1	0.801734	87.1956
SP_PIR_KEYWORDS	tyrosine-protein kinase	4	1.37931	0.231826	MET, TEK, TFG, DYRK3	289	111	19235	2.39845	1	0.71759	97.1816
GOTERM_MF_FAT	GO:0004672~protein kinase activity	13	4.48276	0.320141	NRP2, BCR, LTBP1, MET, TFG, OXSR1, CHEK2, SNRK, RIPK1, TEK, TGFA, MLKL, DYRK3	219	606	12983	1.27175	1	0.97008	99.6026
INTERPRO	IPR008266:Tyrosine protein kinase, active site	3	1.03448	0.454519	MET, TEK, TFG	264	97	16659	1.95162	1	0.998424	99.9854
INTERPRO	IPR000719:Protein kinase, core	9	3.10345	0.47849	SNRK, RIPK1, MET, TEK, TFG, DYRK3, MLKL, OXSR1, CHEK2	264	476	16659	1.19311	1	0.998732	99.9924
GOTERM_BP_FAT	GO:0007169~transmembrane receptor protein tyrosine kinase signaling pathway	5	1.72414	0.493693	MET, TEK, TFG, PTPN1, PXN	220	224	13528	1.37256	1	0.991498	99.9988
GOTERM_BP_FAT	GO:0006468~protein amino acid phosphorylation	12	4.13793	0.518981	BCR, SNRK, RIPK1, MET, TEK, LPAR3, TFG, TGFA, DYRK3, MLKL, OXSR1, CHEK2	220	667	13528	1.10628	1	0.993338	99.9995
UP_SEQ_FEATURE	domain:Protein kinase	8	2.75862	0.563369	SNRK, RIPK1, MET, TEK, DYRK3, MLKL, OXSR1, CHEK2	289	469	19113	1.1281	1	0.999999	99.9998
GOTERM_BP_FAT	GO:0016310~phosphorylation	13	4.48276	0.649571	BCR, MET, HK2, TFG, LPAR3, OXSR1, CHEK2, SNRK, RIPK1, TEK, TGFA, MLKL, DYRK3	220	800	13528	0.999227	1	0.997569	100
GOTERM_BP_FAT	GO:0007167~enzyme linked receptor protein signaling pathway	6	2.06897	0.653106	ID1, MET, TEK, TFG, PTPN1, PXN	220	342	13528	1.07879	1	0.997546	100
INTERPRO	IPR017441:Protein kinase, ATP binding site	7	2.41379	0.727828	SNRK, MET, TEK, TFG, DYRK3, OXSR1, CHEK2	264	455	16659	0.970804	1	0.999989	100
Annotation Cluster 76	Enrichment Score: 0.45215151067360887
Category	Term	Count	%	PValue	Genes	List Total	Pop Hits	Pop Total	Fold Enrichment	Bonferroni	Benjamini	FDR
UP_SEQ_FEATURE	short sequence motif:Effector region	4	1.37931	0.172737	RAB31, RAC1, RHOC, RAB7L1	289	95	19113	2.78463	1	0.995593	95.1587
UP_SEQ_FEATURE	lipid moiety-binding region:S-geranylgeranyl cysteine	4	1.37931	0.199258	RAB31, RAC1, RHOC, RAB7L1	289	102	19113	2.59353	1	0.997957	97.1226
INTERPRO	IPR013753:Ras	4	1.37931	0.316018	RAB31, RAC1, RHOC, RAB7L1	264	125	16659	2.01927	1	0.986387	99.6046
INTERPRO	IPR001806:Ras GTPase	4	1.37931	0.359212	RAB31, RAC1, RHOC, RAB7L1	264	135	16659	1.8697	1	0.992788	99.8471
SP_PIR_KEYWORDS	prenylation	4	1.37931	0.41443	RAB31, RAC1, RHOC, RAB7L1	289	156	19235	1.70659	1	0.856081	99.9284
GOTERM_CC_FAT	GO:0009898~internal side of plasma membrane	7	2.41379	0.418476	RAB31, EZR, RAC1, RHOC, STAM, PTPN1, RAB7L1	211	316	12782	1.34192	1	0.905653	99.9197
INTERPRO	IPR005225:Small GTP-binding protein	4	1.37931	0.487043	RAB31, RAC1, RHOC, RAB7L1	264	167	16659	1.51143	1	0.998785	99.994
GOTERM_BP_FAT	GO:0007264~small GTPase mediated signal transduction	5	1.72414	0.731537	RAB31, RAC1, RHOC, RAB7L1, AGAP2	220	305	13528	1.00805	1	0.99904	100
Annotation Cluster 77	Enrichment Score: 0.4347874777802293
Category	Term	Count	%	PValue	Genes	List Total	Pop Hits	Pop Total	Fold Enrichment	Bonferroni	Benjamini	FDR
GOTERM_BP_FAT	GO:0044264~cellular polysaccharide metabolic process	3	1.03448	0.211643	PYGL, GNE, B3GNT2	220	53	13528	3.48062	1	0.947778	98.0932
GOTERM_BP_FAT	GO:0034637~cellular carbohydrate biosynthetic process	3	1.03448	0.307634	PYGL, GNE, B3GNT2	220	69	13528	2.67352	1	0.970717	99.7805
GOTERM_BP_FAT	GO:0016051~carbohydrate biosynthetic process	3	1.03448	0.519394	PYGL, GNE, B3GNT2	220	107	13528	1.72404	1	0.993227	99.9995
GOTERM_BP_FAT	GO:0005976~polysaccharide metabolic process	3	1.03448	0.539157	PYGL, GNE, B3GNT2	220	111	13528	1.66192	1	0.99403	99.9998
Annotation Cluster 78	Enrichment Score: 0.42553303270118803
Category	Term	Count	%	PValue	Genes	List Total	Pop Hits	Pop Total	Fold Enrichment	Bonferroni	Benjamini	FDR
SP_PIR_KEYWORDS	chloride	3	1.03448	0.309777	CTSC, CLIC1, CLCN5	289	75	19235	2.66228	1	0.791878	99.3375
GOTERM_MF_FAT	GO:0031404~chloride ion binding	3	1.03448	0.371838	CTSC, CLIC1, CLCN5	219	77	12983	2.30973	1	0.974623	99.872
GOTERM_MF_FAT	GO:0043168~anion binding	3	1.03448	0.459196	CTSC, CLIC1, CLCN5	219	92	12983	1.93314	1	0.978675	99.985
Annotation Cluster 79	Enrichment Score: 0.42385790645479743
Category	Term	Count	%	PValue	Genes	List Total	Pop Hits	Pop Total	Fold Enrichment	Bonferroni	Benjamini	FDR
GOTERM_MF_FAT	GO:0051082~unfolded protein binding	5	1.72414	0.128216	GRPEL1, TUBB2C, TOR1B, CALR, CDC37	219	115	12983	2.57753	1	0.905771	85.9947
SP_PIR_KEYWORDS	Chaperone	4	1.37931	0.422407	GRPEL1, TOR1B, CALR, CDC37	289	158	19235	1.68499	1	0.860032	99.9405
GOTERM_BP_FAT	GO:0006457~protein folding	4	1.37931	0.547507	GRPEL1, TOR1B, ERO1L, CALR	220	177	13528	1.38963	1	0.994466	99.9998
GOTERM_BP_FAT	GO:0006605~protein targeting	4	1.37931	0.679997	GRPEL1, AKAP12, CALR, CDC37	220	215	13528	1.14402	1	0.998129	100
Annotation Cluster 80	Enrichment Score: 0.4189284919471781
Category	Term	Count	%	PValue	Genes	List Total	Pop Hits	Pop Total	Fold Enrichment	Bonferroni	Benjamini	FDR
GOTERM_BP_FAT	GO:0007190~activation of adenylate cyclase activity	3	1.03448	0.223565	PTHLH, HTR7, CAP1	220	55	13528	3.35405	1	0.952284	98.5205
GOTERM_BP_FAT	GO:0045762~positive regulation of adenylate cyclase activity	3	1.03448	0.229547	PTHLH, HTR7, CAP1	220	56	13528	3.29416	1	0.952152	98.6993
GOTERM_BP_FAT	GO:0031281~positive regulation of cyclase activity	3	1.03448	0.235538	PTHLH, HTR7, CAP1	220	57	13528	3.23636	1	0.954209	98.8578
GOTERM_BP_FAT	GO:0051349~positive regulation of lyase activity	3	1.03448	0.247546	PTHLH, HTR7, CAP1	220	59	13528	3.12666	1	0.958968	99.1225
GOTERM_BP_FAT	GO:0006140~regulation of nucleotide metabolic process	4	1.37931	0.289872	PTHLH, HTR7, CDA, CAP1	220	116	13528	2.12038	1	0.96494	99.6654
GOTERM_BP_FAT	GO:0045761~regulation of adenylate cyclase activity	3	1.03448	0.462239	PTHLH, HTR7, CAP1	220	96	13528	1.92159	1	0.989245	99.9967
GOTERM_BP_FAT	GO:0031279~regulation of cyclase activity	3	1.03448	0.478222	PTHLH, HTR7, CAP1	220	99	13528	1.86336	1	0.990567	99.998
GOTERM_BP_FAT	GO:0030817~regulation of cAMP biosynthetic process	3	1.03448	0.488715	PTHLH, HTR7, CAP1	220	101	13528	1.82646	1	0.99109	99.9986
GOTERM_BP_FAT	GO:0051339~regulation of lyase activity	3	1.03448	0.488715	PTHLH, HTR7, CAP1	220	101	13528	1.82646	1	0.99109	99.9986
GOTERM_BP_FAT	GO:0030814~regulation of cAMP metabolic process	3	1.03448	0.499077	PTHLH, HTR7, CAP1	220	103	13528	1.791	1	0.991575	99.999
GOTERM_BP_FAT	GO:0030808~regulation of nucleotide biosynthetic process	3	1.03448	0.534269	PTHLH, HTR7, CAP1	220	110	13528	1.67702	1	0.993875	99.9997
GOTERM_BP_FAT	GO:0030802~regulation of cyclic nucleotide biosynthetic process	3	1.03448	0.534269	PTHLH, HTR7, CAP1	220	110	13528	1.67702	1	0.993875	99.9997
GOTERM_BP_FAT	GO:0030799~regulation of cyclic nucleotide metabolic process	3	1.03448	0.548827	PTHLH, HTR7, CAP1	220	113	13528	1.6325	1	0.994449	99.9998
Annotation Cluster 81	Enrichment Score: 0.4108320924160578
Category	Term	Count	%	PValue	Genes	List Total	Pop Hits	Pop Total	Fold Enrichment	Bonferroni	Benjamini	FDR
GOTERM_MF_FAT	GO:0005083~small GTPase regulator activity	8	2.75862	0.179601	DLC1, ARHGEF2, BCR, PLEKHG5, CHM, AGAP2, ANXA2, TBC1D2	219	274	12983	1.73089	1	0.929385	94.1344
GOTERM_MF_FAT	GO:0017016~Ras GTPase binding	3	1.03448	0.453584	ARHGEF2, CHM, ANXA2	219	91	12983	1.95439	1	0.978356	99.9826
GOTERM_MF_FAT	GO:0031267~small GTPase binding	3	1.03448	0.508149	ARHGEF2, CHM, ANXA2	219	101	12983	1.76088	1	0.983767	99.9962
GOTERM_MF_FAT	GO:0051020~GTPase binding	3	1.03448	0.549179	ARHGEF2, CHM, ANXA2	219	109	12983	1.63165	1	0.987268	99.9989
Annotation Cluster 82	Enrichment Score: 0.40890502799203743
Category	Term	Count	%	PValue	Genes	List Total	Pop Hits	Pop Total	Fold Enrichment	Bonferroni	Benjamini	FDR
GOTERM_BP_FAT	GO:0033043~regulation of organelle organization	6	2.06897	0.271241	DLC1, ARHGEF2, LIMA1, RAC1, TGFA, TINF2	220	217	13528	1.70021	1	0.964284	99.4849
GOTERM_BP_FAT	GO:0010638~positive regulation of organelle organization	3	1.03448	0.389901	RAC1, TGFA, TINF2	220	83	13528	2.22256	1	0.98193	99.9733
GOTERM_BP_FAT	GO:0051130~positive regulation of cellular component organization	4	1.37931	0.561017	RAC1, TGFA, CALR, TINF2	220	181	13528	1.35892	1	0.99469	99.9999
Annotation Cluster 83	Enrichment Score: 0.3858722048366556
Category	Term	Count	%	PValue	Genes	List Total	Pop Hits	Pop Total	Fold Enrichment	Bonferroni	Benjamini	FDR
GOTERM_MF_FAT	GO:0048037~cofactor binding	8	2.75862	0.126634	SOAT1, TP53I3, PYGL, SPTLC3, HMBS, ERO1L, STEAP2, STEAP1	219	249	12983	1.90468	1	0.910825	85.6264
GOTERM_MF_FAT	GO:0050662~coenzyme binding	6	2.06897	0.189337	SOAT1, TP53I3, HMBS, ERO1L, STEAP2, STEAP1	219	181	12983	1.96519	1	0.935068	95.0565
SP_PIR_KEYWORDS	Flavoprotein	4	1.37931	0.216094	ERO1L, STEAP2, STEAP1, RETSAT	289	107	19235	2.48812	1	0.705087	96.2919
SP_PIR_KEYWORDS	FAD	4	1.37931	0.243759	ERO1L, STEAP2, STEAP1, RETSAT	289	114	19235	2.33534	1	0.727791	97.7197
SP_PIR_KEYWORDS	nad	5	1.72414	0.314019	HSD17B2, PARP12, STEAP2, STEAP1, RETSAT	289	189	19235	1.76077	1	0.793048	99.3906
GOTERM_MF_FAT	GO:0050660~FAD binding	3	1.03448	0.341439	ERO1L, STEAP2, STEAP1	219	72	12983	2.47013	1	0.972544	99.7481
SP_PIR_KEYWORDS	electron transport	3	1.03448	0.442941	ERO1L, STEAP2, STEAP1	289	100	19235	1.99671	1	0.871386	99.9636
GOTERM_MF_FAT	GO:0009055~electron carrier activity	5	1.72414	0.510658	ERO1L, SH3BGRL3, STEAP2, STEAP1, RETSAT	219	221	12983	1.34125	1	0.983444	99.9964
GOTERM_BP_FAT	GO:0022900~electron transport chain	3	1.03448	0.553609	ERO1L, STEAP2, STEAP1	220	114	13528	1.61818	1	0.994586	99.9999
SP_PIR_KEYWORDS	nadp	3	1.03448	0.680802	TP53I3, HSD11B1, RETSAT	289	156	19235	1.27994	1	0.973064	100
INTERPRO	IPR016040:NAD(P)-binding domain	3	1.03448	0.688323	HSD17B2, HSD11B1, STEAP2	264	150	16659	1.26205	1	0.999974	100
SP_PIR_KEYWORDS	oxidoreductase	8	2.75862	0.740507	TP53I3, HSD17B2, PLOD1, HSD11B1, ERO1L, STEAP2, STEAP1, RETSAT	289	562	19235	0.947432	1	0.982309	100
GOTERM_BP_FAT	GO:0006091~generation of precursor metabolites and energy	5	1.72414	0.749854	PYGL, HK2, ERO1L, STEAP2, STEAP1	220	313	13528	0.982283	1	0.999195	100
GOTERM_BP_FAT	GO:0055114~oxidation reduction	8	2.75862	0.897702	TP53I3, HSD17B2, PLOD1, HSD11B1, ERO1L, STEAP2, STEAP1, RETSAT	220	639	13528	0.769839	1	0.99996	100
Annotation Cluster 84	Enrichment Score: 0.37430557800138975
Category	Term	Count	%	PValue	Genes	List Total	Pop Hits	Pop Total	Fold Enrichment	Bonferroni	Benjamini	FDR
GOTERM_BP_FAT	GO:0001890~placenta development	3	1.03448	0.253559	HIF1A, EPAS1, GJB3	220	60	13528	3.07455	1	0.960675	99.2322
GOTERM_BP_FAT	GO:0001701~in utero embryonic development	5	1.72414	0.317787	DAB2, HIF1A, EPAS1, GJB3, ITGB1	220	176	13528	1.7469	1	0.971579	99.8284
GOTERM_BP_FAT	GO:0043009~chordate embryonic development	6	2.06897	0.62451	DLC1, DAB2, HIF1A, EPAS1, GJB3, ITGB1	220	331	13528	1.11464	1	0.996965	100
GOTERM_BP_FAT	GO:0009792~embryonic development ending in birth or egg hatching	6	2.06897	0.632446	DLC1, DAB2, HIF1A, EPAS1, GJB3, ITGB1	220	334	13528	1.10463	1	0.997137	100
Annotation Cluster 85	Enrichment Score: 0.3635334319304509
Category	Term	Count	%	PValue	Genes	List Total	Pop Hits	Pop Total	Fold Enrichment	Bonferroni	Benjamini	FDR
GOTERM_BP_FAT	GO:0045596~negative regulation of cell differentiation	8	2.75862	0.0618144	PTHLH, YWHAH, ITGAV, DICER1, RCAN1, SEMA3A, CALR, ITGB1	220	216	13528	2.27744	1	0.824461	65.4399
GOTERM_BP_FAT	GO:0051960~regulation of nervous system development	4	1.37931	0.604265	YWHAH, PVRL1, SEMA3A, CALR	220	192	13528	1.28106	1	0.996284	100
GOTERM_BP_FAT	GO:0045664~regulation of neuron differentiation	3	1.03448	0.637615	YWHAH, SEMA3A, CALR	220	133	13528	1.38701	1	0.99718	100
GOTERM_BP_FAT	GO:0050767~regulation of neurogenesis	3	1.03448	0.753436	YWHAH, SEMA3A, CALR	220	166	13528	1.11128	1	0.999234	100
GOTERM_BP_FAT	GO:0060284~regulation of cell development	3	1.03448	0.84803	YWHAH, SEMA3A, CALR	220	205	13528	0.899867	1	0.999861	100
Annotation Cluster 86	Enrichment Score: 0.3526055368598113
Category	Term	Count	%	PValue	Genes	List Total	Pop Hits	Pop Total	Fold Enrichment	Bonferroni	Benjamini	FDR
GOTERM_BP_FAT	GO:0006821~chloride transport	3	1.03448	0.259575	APOL1, CLIC1, CLCN5	220	61	13528	3.02414	1	0.962294	99.329
GOTERM_MF_FAT	GO:0005254~chloride channel activity	3	1.03448	0.341439	APOL1, CLIC1, CLCN5	219	72	12983	2.47013	1	0.972544	99.7481
GOTERM_MF_FAT	GO:0005253~anion channel activity	3	1.03448	0.377853	APOL1, CLIC1, CLCN5	219	78	12983	2.28012	1	0.973508	99.8885
GOTERM_BP_FAT	GO:0015698~inorganic anion transport	3	1.03448	0.445975	APOL1, CLIC1, CLCN5	220	93	13528	1.98358	1	0.987443	99.9946
GOTERM_MF_FAT	GO:0005216~ion channel activity	8	2.75862	0.47387	KCNS3, KCNJ15, APOL1, KCNQ3, CHRNA9, CLIC1, KCTD5, CLCN5	219	386	12983	1.22867	1	0.980125	99.9899
GOTERM_BP_FAT	GO:0006820~anion transport	3	1.03448	0.676625	APOL1, CLIC1, CLCN5	220	143	13528	1.29002	1	0.998148	100
GOTERM_MF_FAT	GO:0008509~anion transmembrane transporter activity	3	1.03448	0.710471	APOL1, CLIC1, CLCN5	219	147	12983	1.20986	1	0.998017	100
Annotation Cluster 87	Enrichment Score: 0.34398439933145525
Category	Term	Count	%	PValue	Genes	List Total	Pop Hits	Pop Total	Fold Enrichment	Bonferroni	Benjamini	FDR
GOTERM_BP_FAT	GO:0042060~wound healing	5	1.72414	0.372146	HIF1A, CD59, SERPINB2, TFPI2, PLAUR	220	191	13528	1.60971	1	0.981966	99.9569
GOTERM_BP_FAT	GO:0050878~regulation of body fluid levels	4	1.37931	0.400325	CD59, TFPI2, PLAUR, ANXA2	220	141	13528	1.74442	1	0.983589	99.98
GOTERM_BP_FAT	GO:0007596~blood coagulation	3	1.03448	0.493913	CD59, TFPI2, PLAUR	220	102	13528	1.80856	1	0.991337	99.9988
GOTERM_BP_FAT	GO:0050817~coagulation	3	1.03448	0.493913	CD59, TFPI2, PLAUR	220	102	13528	1.80856	1	0.991337	99.9988
GOTERM_BP_FAT	GO:0007599~hemostasis	3	1.03448	0.524387	CD59, TFPI2, PLAUR	220	108	13528	1.70808	1	0.993256	99.9996
Annotation Cluster 88	Enrichment Score: 0.34137406961171285
Category	Term	Count	%	PValue	Genes	List Total	Pop Hits	Pop Total	Fold Enrichment	Bonferroni	Benjamini	FDR
GOTERM_MF_FAT	GO:0015267~channel activity	12	4.13793	0.0886163	KCNS3, KCNJ15, APOL1, KCNQ3, PANX1, CHRNA9, PDPN, GJB3, CLIC1, KCTD5, STEAP1, CLCN5	219	412	12983	1.72669	1	0.869054	73.5349
GOTERM_MF_FAT	GO:0022803~passive transmembrane transporter activity	12	4.13793	0.0894596	KCNS3, KCNJ15, APOL1, KCNQ3, PANX1, CHRNA9, PDPN, GJB3, CLIC1, KCTD5, STEAP1, CLCN5	219	413	12983	1.72251	1	0.859701	73.8836
UP_SEQ_FEATURE	short sequence motif:Selectivity filter	3	1.03448	0.21203	KCNS3, KCNJ15, KCNQ3	289	57	19113	3.48079	1	0.99846	97.7741
GOTERM_MF_FAT	GO:0022832~voltage-gated channel activity	6	2.06897	0.231665	KCNS3, KCNJ15, KCNQ3, CLIC1, KCTD5, CLCN5	219	195	12983	1.8241	1	0.944248	97.7071
GOTERM_MF_FAT	GO:0005244~voltage-gated ion channel activity	6	2.06897	0.231665	KCNS3, KCNJ15, KCNQ3, CLIC1, KCTD5, CLCN5	219	195	12983	1.8241	1	0.944248	97.7071
GOTERM_MF_FAT	GO:0005249~voltage-gated potassium channel activity	4	1.37931	0.236202	KCNS3, KCNJ15, KCNQ3, KCTD5	219	100	12983	2.37132	1	0.944209	97.8937
GOTERM_MF_FAT	GO:0022838~substrate specific channel activity	9	3.10345	0.35355	KCNS3, KCNJ15, APOL1, KCNQ3, CHRNA9, PDPN, CLIC1, KCTD5, CLCN5	219	398	12983	1.34057	1	0.971675	99.8069
GOTERM_MF_FAT	GO:0005267~potassium channel activity	4	1.37931	0.387005	KCNS3, KCNJ15, KCNQ3, KCTD5	219	133	12983	1.78295	1	0.971959	99.9098
SP_PIR_KEYWORDS	voltage-gated channel	4	1.37931	0.390303	KCNS3, KCNJ15, KCNQ3, CLIC1	289	150	19235	1.77486	1	0.856785	99.8764
GOTERM_CC_FAT	GO:0034705~potassium channel complex	3	1.03448	0.41426	KCNS3, KCNQ3, KCTD5	211	86	12782	2.11319	1	0.906285	99.9117
GOTERM_CC_FAT	GO:0008076~voltage-gated potassium channel complex	3	1.03448	0.41426	KCNS3, KCNQ3, KCTD5	211	86	12782	2.11319	1	0.906285	99.9117
GOTERM_MF_FAT	GO:0022836~gated channel activity	7	2.41379	0.420733	KCNS3, KCNJ15, KCNQ3, CHRNA9, CLIC1, KCTD5, CLCN5	219	310	12983	1.33865	1	0.976706	99.9599
GOTERM_CC_FAT	GO:0034702~ion channel complex	5	1.72414	0.435535	KCNS3, KCNQ3, CHRNA9, CLIC1, KCTD5	211	205	12782	1.47752	1	0.913784	99.9457
GOTERM_MF_FAT	GO:0022843~voltage-gated cation channel activity	4	1.37931	0.449722	KCNS3, KCNJ15, KCNQ3, KCTD5	219	147	12983	1.61315	1	0.978482	99.9808
GOTERM_MF_FAT	GO:0005216~ion channel activity	8	2.75862	0.47387	KCNS3, KCNJ15, APOL1, KCNQ3, CHRNA9, CLIC1, KCTD5, CLCN5	219	386	12983	1.22867	1	0.980125	99.9899
GOTERM_BP_FAT	GO:0006813~potassium ion transport	4	1.37931	0.480003	KCNS3, KCNJ15, KCNQ3, KCTD5	220	160	13528	1.53727	1	0.990592	99.9981
SP_PIR_KEYWORDS	potassium transport	3	1.03448	0.515847	KCNS3, KCNJ15, KCNQ3	289	115	19235	1.73627	1	0.917016	99.9945
SP_PIR_KEYWORDS	potassium	3	1.03448	0.565158	KCNS3, KCNJ15, KCNQ3	289	126	19235	1.58469	1	0.939117	99.9987
GOTERM_MF_FAT	GO:0030955~potassium ion binding	3	1.03448	0.636746	KCNS3, KCNJ15, KCNQ3	219	128	12983	1.38945	1	0.995035	99.9999
GOTERM_CC_FAT	GO:0034703~cation channel complex	3	1.03448	0.641622	KCNS3, KCNQ3, KCTD5	211	132	12782	1.37678	1	0.975133	99.9999
GOTERM_BP_FAT	GO:0006812~cation transport	9	3.10345	0.677202	KCNS3, KCNJ15, KCNQ3, PANX1, CHRNA9, ATP13A3, KCTD5, STEAP2, STEAP1	220	553	13528	1.00076	1	0.998124	100
GOTERM_MF_FAT	GO:0005261~cation channel activity	5	1.72414	0.682168	KCNS3, KCNJ15, KCNQ3, CHRNA9, KCTD5	219	275	12983	1.07787	1	0.997019	100
SP_PIR_KEYWORDS	ionic channel	5	1.72414	0.704157	KCNS3, KCNJ15, KCNQ3, CHRNA9, CLIC1	289	318	19235	1.0465	1	0.976381	100
GOTERM_BP_FAT	GO:0006811~ion transport	12	4.13793	0.705298	KCNS3, KCNJ15, APOL1, KCNQ3, PANX1, CHRNA9, CLIC1, ATP13A3, KCTD5, STEAP2, STEAP1, CLCN5	220	768	13528	0.960795	1	0.998661	100
SP_PIR_KEYWORDS	ion transport	8	2.75862	0.766033	KCNS3, KCNJ15, KCNQ3, CHRNA9, CLIC1, STEAP2, STEAP1, CLCN5	289	578	19235	0.921205	1	0.985964	100
GOTERM_BP_FAT	GO:0030001~metal ion transport	7	2.41379	0.768588	KCNS3, KCNJ15, KCNQ3, CHRNA9, KCTD5, STEAP2, STEAP1	220	465	13528	0.92567	1	0.999374	100
GOTERM_BP_FAT	GO:0015674~di-, tri-valent inorganic cation transport	3	1.03448	0.781635	CHRNA9, STEAP2, STEAP1	220	176	13528	1.04814	1	0.999471	100
GOTERM_MF_FAT	GO:0046873~metal ion transmembrane transporter activity	5	1.72414	0.805142	KCNS3, KCNJ15, KCNQ3, CHRNA9, KCTD5	219	328	12983	0.903706	1	0.999526	100
SP_PIR_KEYWORDS	transport	21	7.24138	0.879585	STX5, KCNJ15, RRBP1, HIAT1, SLC6A14, CLIC1, RAB7L1, KCNS3, SLC35C1, APOL1, KCNQ3, STX12, CHRNA9, BCAP29, STAM, ERO1L, STEAP2, AGAP2, STEAP1, SNX10, CLCN5	289	1670	19235	0.836945	1	0.996969	100
GOTERM_BP_FAT	GO:0015672~monovalent inorganic cation transport	4	1.37931	0.89208	KCNS3, KCNJ15, KCNQ3, KCTD5	220	318	13528	0.773471	1	0.999952	100
GOTERM_MF_FAT	GO:0031420~alkali metal ion binding	3	1.03448	0.899045	KCNS3, KCNJ15, KCNQ3	219	228	12983	0.780041	1	0.999964	100
Annotation Cluster 89	Enrichment Score: 0.32491120654373523
Category	Term	Count	%	PValue	Genes	List Total	Pop Hits	Pop Total	Fold Enrichment	Bonferroni	Benjamini	FDR
KEGG_PATHWAY	hsa05130:Pathogenic Escherichia coli infection	6	2.06897	0.00585517	ARHGEF2, EZR, MC1R, TUBB2A, TUBB2C, ITGB1, TUBB3	105	57	5085	5.09774	0.44414	0.110813	6.31008
SP_PIR_KEYWORDS	microtubule	6	2.06897	0.265424	ARHGEF2, MC1R, TUBB2A, TUBB2C, CLIP1, TUBGCP2, TUBB3	289	231	19235	1.72876	1	0.738358	98.4612
GOTERM_CC_FAT	GO:0005874~microtubule	6	2.06897	0.474989	ARHGEF2, MC1R, TUBB2A, TUBB2C, CLIP1, TUBGCP2, TUBB3	211	274	12782	1.32653	1	0.928347	99.9791
GOTERM_CC_FAT	GO:0015630~microtubule cytoskeleton	9	3.10345	0.685532	ARHGEF2, EZR, MC1R, TUBB2A, IL1RL1, TUBB2C, CLIP1, TUBGCP2, TUBB3, PXN	211	549	12782	0.993085	1	0.981768	100
GOTERM_BP_FAT	GO:0000280~nuclear division	4	1.37931	0.694968	ARHGEF2, MC1R, TUBB2A, CLIP1, TUBB3	220	220	13528	1.11802	1	0.998423	100
GOTERM_BP_FAT	GO:0007067~mitosis	4	1.37931	0.694968	ARHGEF2, MC1R, TUBB2A, CLIP1, TUBB3	220	220	13528	1.11802	1	0.998423	100
GOTERM_BP_FAT	GO:0000087~M phase of mitotic cell cycle	4	1.37931	0.706561	ARHGEF2, MC1R, TUBB2A, CLIP1, TUBB3	220	224	13528	1.09805	1	0.998661	100
GOTERM_BP_FAT	GO:0007049~cell cycle	12	4.13793	0.717995	ARHGEF2, UHRF2, MC1R, RGS2, PDPN, TUBB2A, CLIP1, CYTSA, CHEK2, CALR, ITGB1, APPL2, TUBB3	220	776	13528	0.95089	1	0.998811	100
GOTERM_BP_FAT	GO:0048285~organelle fission	4	1.37931	0.720578	ARHGEF2, MC1R, TUBB2A, CLIP1, TUBB3	220	229	13528	1.07408	1	0.998841	100
GOTERM_BP_FAT	GO:0000278~mitotic cell cycle	5	1.72414	0.853743	ARHGEF2, MC1R, TUBB2A, CLIP1, ITGB1, TUBB3	220	370	13528	0.830958	1	0.999874	100
GOTERM_BP_FAT	GO:0000279~M phase	4	1.37931	0.904897	ARHGEF2, MC1R, TUBB2A, CLIP1, TUBB3	220	329	13528	0.74761	1	0.999967	100
GOTERM_BP_FAT	GO:0022403~cell cycle phase	5	1.72414	0.906653	ARHGEF2, MC1R, TUBB2A, CLIP1, ITGB1, TUBB3	220	414	13528	0.742644	1	0.999968	100
GOTERM_BP_FAT	GO:0022402~cell cycle process	6	2.06897	0.954366	ARHGEF2, MC1R, TUBB2A, CLIP1, CALR, ITGB1, TUBB3	220	565	13528	0.653001	1	0.999998	100
Annotation Cluster 90	Enrichment Score: 0.3079063721902876
Category	Term	Count	%	PValue	Genes	List Total	Pop Hits	Pop Total	Fold Enrichment	Bonferroni	Benjamini	FDR
GOTERM_BP_FAT	GO:0030097~hemopoiesis	6	2.06897	0.335818	SNRK, EPAS1, SOX4, PTPN22, DYRK3, ITGB1	220	236	13528	1.56333	1	0.97521	99.8901
GOTERM_BP_FAT	GO:0046649~lymphocyte activation	5	1.72414	0.402154	ULBP2, SOX4, PTPN22, ITGB1, LCP1	220	199	13528	1.545	1	0.983282	99.9809
GOTERM_BP_FAT	GO:0048534~hemopoietic or lymphoid organ development	6	2.06897	0.412503	SNRK, EPAS1, SOX4, PTPN22, DYRK3, ITGB1	220	260	13528	1.41902	1	0.9838	99.9858
GOTERM_BP_FAT	GO:0030099~myeloid cell differentiation	3	1.03448	0.445975	SNRK, EPAS1, DYRK3	220	93	13528	1.98358	1	0.987443	99.9946
GOTERM_BP_FAT	GO:0002520~immune system development	6	2.06897	0.463255	SNRK, EPAS1, SOX4, PTPN22, DYRK3, ITGB1	220	276	13528	1.33676	1	0.98916	99.9968
GOTERM_BP_FAT	GO:0030098~lymphocyte differentiation	3	1.03448	0.499077	SOX4, PTPN22, ITGB1	220	103	13528	1.791	1	0.991575	99.999
GOTERM_BP_FAT	GO:0045321~leukocyte activation	5	1.72414	0.552045	ULBP2, SOX4, PTPN22, ITGB1, LCP1	220	242	13528	1.27047	1	0.994583	99.9998
GOTERM_BP_FAT	GO:0042110~T cell activation	3	1.03448	0.608183	SOX4, PTPN22, LCP1	220	126	13528	1.46407	1	0.996342	100
GOTERM_BP_FAT	GO:0002521~leukocyte differentiation	3	1.03448	0.629386	SOX4, PTPN22, ITGB1	220	131	13528	1.40819	1	0.997126	100
GOTERM_BP_FAT	GO:0001775~cell activation	5	1.72414	0.686735	ULBP2, SOX4, PTPN22, ITGB1, LCP1	220	287	13528	1.07127	1	0.998297	100
Annotation Cluster 91	Enrichment Score: 0.30334536909122317
Category	Term	Count	%	PValue	Genes	List Total	Pop Hits	Pop Total	Fold Enrichment	Bonferroni	Benjamini	FDR
GOTERM_BP_FAT	GO:0007595~lactation	3	1.03448	0.0749124	PTHLH, MET, HK2	220	28	13528	6.58831	1	0.86672	72.6534
GOTERM_BP_FAT	GO:0030879~mammary gland development	3	1.03448	0.27161	PTHLH, MET, HK2	220	63	13528	2.92814	1	0.963652	99.4893
GOTERM_BP_FAT	GO:0048732~gland development	3	1.03448	0.6457	PTHLH, MET, HK2	220	135	13528	1.36646	1	0.997469	100
GOTERM_BP_FAT	GO:0032504~multicellular organism reproduction	8	2.75862	0.678508	PTHLH, RGS2, TDRD7, MET, HK2, KLF17, PPAP2B, ITGB1	220	487	13528	1.01012	1	0.998123	100
GOTERM_BP_FAT	GO:0048609~reproductive process in a multicellular organism	8	2.75862	0.678508	PTHLH, RGS2, TDRD7, MET, HK2, KLF17, PPAP2B, ITGB1	220	487	13528	1.01012	1	0.998123	100
GOTERM_BP_FAT	GO:0048610~reproductive cellular process	3	1.03448	0.741309	TDRD7, PPAP2B, ITGB1	220	162	13528	1.13872	1	0.999065	100
GOTERM_BP_FAT	GO:0007276~gamete generation	5	1.72414	0.886297	RGS2, TDRD7, KLF17, PPAP2B, ITGB1	220	395	13528	0.778366	1	0.999946	100
GOTERM_BP_FAT	GO:0019953~sexual reproduction	5	1.72414	0.941925	RGS2, TDRD7, KLF17, PPAP2B, ITGB1	220	458	13528	0.671298	1	0.999994	100
Annotation Cluster 92	Enrichment Score: 0.3032636327260488
Category	Term	Count	%	PValue	Genes	List Total	Pop Hits	Pop Total	Fold Enrichment	Bonferroni	Benjamini	FDR
GOTERM_BP_FAT	GO:0006916~anti-apoptosis	5	1.72414	0.427244	STAMBP, EEF1A2, SPHK1, SERPINB2, FAIM3	220	206	13528	1.4925	1	0.985503	99.9907
GOTERM_BP_FAT	GO:0043066~negative regulation of apoptosis	7	2.41379	0.513985	STAMBP, EEF1A2, SPHK1, SERPINB2, FAIM3, SOX4, ANGPTL4	220	354	13528	1.21592	1	0.993007	99.9994
GOTERM_BP_FAT	GO:0043069~negative regulation of programmed cell death	7	2.41379	0.522809	STAMBP, EEF1A2, SPHK1, SERPINB2, FAIM3, SOX4, ANGPTL4	220	359	13528	1.19899	1	0.993254	99.9996
GOTERM_BP_FAT	GO:0060548~negative regulation of cell death	7	2.41379	0.533306	STAMBP, EEF1A2, SPHK1, SERPINB2, FAIM3, SOX4, ANGPTL4	220	360	13528	1.19566	1	0.993927	99.9997
Annotation Cluster 93	Enrichment Score: 0.30078478959594723
Category	Term	Count	%	PValue	Genes	List Total	Pop Hits	Pop Total	Fold Enrichment	Bonferroni	Benjamini	FDR
GOTERM_MF_FAT	GO:0016791~phosphatase activity	6	2.06897	0.407216	PFKFB3, PTPN22, PPP3CC, PTPN1, NT5E, PPAP2B	219	249	12983	1.42851	1	0.976761	99.9442
GOTERM_MF_FAT	GO:0004721~phosphoprotein phosphatase activity	4	1.37931	0.528162	PTPN22, PPP3CC, PTPN1, PPAP2B	219	165	12983	1.43717	1	0.984414	99.9979
SP_PIR_KEYWORDS	protein phosphatase	3	1.03448	0.582175	PTPN22, PPP3CC, PTPN1	289	130	19235	1.53593	1	0.945144	99.9993
Annotation Cluster 94	Enrichment Score: 0.2975303903783066
Category	Term	Count	%	PValue	Genes	List Total	Pop Hits	Pop Total	Fold Enrichment	Bonferroni	Benjamini	FDR
SP_PIR_KEYWORDS	kinase	17	5.86207	0.0555977	BCR, PFKFB3, GNE, MET, SPHK1, HK2, TFG, SPRYD3, DGKH, OXSR1, CHEK2, PLAUR, SNRK, RIPK1, TEK, SH3KBP1, DYRK3	289	688	19235	1.64458	1	0.404292	53.8876
SP_PIR_KEYWORDS	magnesium	10	3.44828	0.223699	PGM2, SNRK, DICER1, ATP11A, DYRK3, ERI2, OXSR1, CHEK2, ATP13A3, C1GALT1	289	442	19235	1.50582	1	0.713704	96.7502
GOTERM_MF_FAT	GO:0000287~magnesium ion binding	11	3.7931	0.229543	PGM2, SNRK, DICER1, SPHK1, ATP11A, DYRK3, ERI2, OXSR1, CHEK2, ATP13A3, C1GALT1	219	452	12983	1.44273	1	0.946231	97.6147
GOTERM_MF_FAT	GO:0004672~protein kinase activity	13	4.48276	0.320141	NRP2, BCR, LTBP1, MET, TFG, OXSR1, CHEK2, SNRK, RIPK1, TEK, TGFA, MLKL, DYRK3	219	606	12983	1.27175	1	0.97008	99.6026
UP_SEQ_FEATURE	nucleotide phosphate-binding region:ATP	17	5.86207	0.36875	PFKFB3, GNE, DICER1, MET, OXSR1, CHEK2, NLRP3, RIMKLB, N4BP2, DHX38, SNRK, RIPK1, TEK, TOR1B, DYRK3, EHD4, CLCN5	289	962	19113	1.1687	1	0.999933	99.9355
INTERPRO	IPR000719:Protein kinase, core	9	3.10345	0.47849	SNRK, RIPK1, MET, TEK, TFG, DYRK3, MLKL, OXSR1, CHEK2	264	476	16659	1.19311	1	0.998732	99.9924
GOTERM_BP_FAT	GO:0006468~protein amino acid phosphorylation	12	4.13793	0.518981	BCR, SNRK, RIPK1, MET, TEK, LPAR3, TFG, TGFA, DYRK3, MLKL, OXSR1, CHEK2	220	667	13528	1.10628	1	0.993338	99.9995
UP_SEQ_FEATURE	domain:Protein kinase	8	2.75862	0.563369	SNRK, RIPK1, MET, TEK, DYRK3, MLKL, OXSR1, CHEK2	289	469	19113	1.1281	1	0.999999	99.9998
UP_SEQ_FEATURE	binding site:ATP	9	3.10345	0.573592	SNRK, RIPK1, MET, TEK, HK2, DYRK3, OXSR1, CHEK2, EHD4	289	542	19113	1.09818	1	0.999999	99.9999
GOTERM_BP_FAT	GO:0016310~phosphorylation	13	4.48276	0.649571	BCR, MET, HK2, TFG, LPAR3, OXSR1, CHEK2, SNRK, RIPK1, TEK, TGFA, MLKL, DYRK3	220	800	13528	0.999227	1	0.997569	100
SP_PIR_KEYWORDS	serine/threonine-protein kinase	6	2.06897	0.677853	BCR, SNRK, RIPK1, DYRK3, OXSR1, CHEK2	289	381	19235	1.04814	1	0.973227	100
GOTERM_BP_FAT	GO:0006796~phosphate metabolic process	15	5.17241	0.715497	BCR, MET, HK2, LPAR3, TFG, PTPN22, OXSR1, CHEK2, SNRK, RIPK1, TEK, TGFA, MLKL, DYRK3, PTPN1	220	973	13528	0.947959	1	0.998783	100
GOTERM_BP_FAT	GO:0006793~phosphorus metabolic process	15	5.17241	0.715497	BCR, MET, HK2, LPAR3, TFG, PTPN22, OXSR1, CHEK2, SNRK, RIPK1, TEK, TGFA, MLKL, DYRK3, PTPN1	220	973	13528	0.947959	1	0.998783	100
INTERPRO	IPR017441:Protein kinase, ATP binding site	7	2.41379	0.727828	SNRK, MET, TEK, TFG, DYRK3, OXSR1, CHEK2	264	455	16659	0.970804	1	0.999989	100
GOTERM_MF_FAT	GO:0004674~protein serine/threonine kinase activity	7	2.41379	0.73324	LTBP1, BCR, SNRK, RIPK1, DYRK3, OXSR1, CHEK2	219	430	12983	0.965074	1	0.998495	100
UP_SEQ_FEATURE	active site:Proton acceptor	9	3.10345	0.778765	SNRK, RIPK1, MET, TEK, HSD11B1, DYRK3, ERI2, OXSR1, CHEK2	289	658	19113	0.904581	1	1	100
INTERPRO	IPR002290:Serine/threonine protein kinase	4	1.37931	0.77924	SNRK, DYRK3, OXSR1, CHEK2	264	259	16659	0.974552	1	0.999997	100
INTERPRO	IPR008271:Serine/threonine protein kinase, active site	5	1.72414	0.813391	SNRK, RIPK1, DYRK3, OXSR1, CHEK2	264	354	16659	0.891275	1	0.999999	100
INTERPRO	IPR017442:Serine/threonine protein kinase-related	5	1.72414	0.821829	SNRK, RIPK1, DYRK3, OXSR1, CHEK2	264	359	16659	0.878862	1	0.999999	100
SMART	SM00220:S_TKc	4	1.37931	0.848988	SNRK, DYRK3, OXSR1, CHEK2	164	259	9079	0.854977	1	0.999983	100
Annotation Cluster 95	Enrichment Score: 0.2745674640971613
Category	Term	Count	%	PValue	Genes	List Total	Pop Hits	Pop Total	Fold Enrichment	Bonferroni	Benjamini	FDR
GOTERM_BP_FAT	GO:0032269~negative regulation of cellular protein metabolic process	5	1.72414	0.332419	ITGAV, SERPINB10, CALR, FAM129A, TINF2	220	180	13528	1.70808	1	0.974598	99.8804
GOTERM_BP_FAT	GO:0051248~negative regulation of protein metabolic process	5	1.72414	0.361407	ITGAV, SERPINB10, CALR, FAM129A, TINF2	220	187	13528	1.64414	1	0.980471	99.9429
GOTERM_BP_FAT	GO:0032268~regulation of cellular protein metabolic process	7	2.41379	0.784125	DLC1, RIPK1, ITGAV, SERPINB10, CALR, FAM129A, TINF2	220	474	13528	0.908094	1	0.999487	100
GOTERM_BP_FAT	GO:0010605~negative regulation of macromolecule metabolic process	10	3.44828	0.846569	ID1, STRN3, ITGAV, DICER1, S100A11, SERPINB10, SKIL, CALR, FAM129A, TINF2	220	734	13528	0.837751	1	0.999858	100
Annotation Cluster 96	Enrichment Score: 0.26505984421132306
Category	Term	Count	%	PValue	Genes	List Total	Pop Hits	Pop Total	Fold Enrichment	Bonferroni	Benjamini	FDR
GOTERM_CC_FAT	GO:0030017~sarcomere	3	1.03448	0.480686	FLNC, FLNB, TPM4	211	98	12782	1.85443	1	0.928678	99.9819
GOTERM_CC_FAT	GO:0030016~myofibril	3	1.03448	0.54722	FLNC, FLNB, TPM4	211	111	12782	1.63725	1	0.952934	99.997
GOTERM_CC_FAT	GO:0044449~contractile fiber part	3	1.03448	0.556916	FLNC, FLNB, TPM4	211	113	12782	1.60827	1	0.954747	99.9978
GOTERM_CC_FAT	GO:0043292~contractile fiber	3	1.03448	0.59422	FLNC, FLNB, TPM4	211	121	12782	1.50194	1	0.96442	99.9993
Annotation Cluster 97	Enrichment Score: 0.2618135345955552
Category	Term	Count	%	PValue	Genes	List Total	Pop Hits	Pop Total	Fold Enrichment	Bonferroni	Benjamini	FDR
UP_SEQ_FEATURE	domain:Fibronectin type-III 3	3	1.03448	0.356466	TNC, TEK, DSCAM	289	83	19113	2.39042	1	0.999931	99.9122
INTERPRO	IPR008957:Fibronectin, type III-like fold	4	1.37931	0.56348	TNC, COL6A3, TEK, DSCAM	264	184	16659	1.37179	1	0.999677	99.9994
INTERPRO	IPR003961:Fibronectin, type III	4	1.37931	0.579774	TNC, COL6A3, TEK, DSCAM	264	190	16659	1.32847	1	0.999741	99.9997
UP_SEQ_FEATURE	domain:Fibronectin type-III 2	3	1.03448	0.585656	TNC, TEK, DSCAM	289	130	19113	1.52619	1	0.999999	99.9999
UP_SEQ_FEATURE	domain:Fibronectin type-III 1	3	1.03448	0.589834	TNC, TEK, DSCAM	289	131	19113	1.51454	1	0.999999	99.9999
SMART	SM00060:FN3	4	1.37931	0.667714	TNC, COL6A3, TEK, DSCAM	164	190	9079	1.16547	1	0.999134	99.9997
Annotation Cluster 98	Enrichment Score: 0.24690996652014852
Category	Term	Count	%	PValue	Genes	List Total	Pop Hits	Pop Total	Fold Enrichment	Bonferroni	Benjamini	FDR
GOTERM_BP_FAT	GO:0019932~second-messenger-mediated signaling	8	2.75862	0.0878229	PTHLH, HRH1, GNA15, MC1R, HTR7, SPHK1, LPAR3, RCAN1, TUBB3	220	235	13528	2.09331	1	0.88461	78.3594
GOTERM_BP_FAT	GO:0007187~G-protein signaling, coupled to cyclic nucleotide second messenger	4	1.37931	0.285457	PTHLH, MC1R, HTR7, LPAR3, TUBB3	220	115	13528	2.13881	1	0.964305	99.629
UP_SEQ_FEATURE	lipid moiety-binding region:S-palmitoyl cysteine	5	1.72414	0.294281	HRH1, MC1R, HTR7, LPAR3, TGFA, TUBB3	289	181	19113	1.82693	1	0.999684	99.6172
GOTERM_BP_FAT	GO:0019935~cyclic-nucleotide-mediated signaling	4	1.37931	0.35193	PTHLH, MC1R, HTR7, LPAR3, TUBB3	220	130	13528	1.89203	1	0.978738	99.927
GOTERM_BP_FAT	GO:0007267~cell-cell signaling	12	4.13793	0.379937	PTHLH, WNT7B, HRH1, KCNQ3, PANX1, PVRL1, HTR7, TEK, EFNB2, SH3KBP1, LPAR3, CEACAM6	220	600	13528	1.22982	1	0.981865	99.965
SP_PIR_KEYWORDS	palmitate	5	1.72414	0.395337	HRH1, MC1R, HTR7, LPAR3, TGFA, TUBB3	289	213	19235	1.56237	1	0.854775	99.8895
GOTERM_BP_FAT	GO:0007268~synaptic transmission	5	1.72414	0.714707	HRH1, KCNQ3, PVRL1, HTR7, LPAR3	220	298	13528	1.03173	1	0.998794	100
GOTERM_BP_FAT	GO:0019226~transmission of nerve impulse	5	1.72414	0.822331	HRH1, KCNQ3, PVRL1, HTR7, LPAR3	220	350	13528	0.878442	1	0.999763	100
KEGG_PATHWAY	hsa04080:Neuroactive ligand-receptor interaction	4	1.37931	0.902209	HRH1, MC1R, HTR7, LPAR3, TUBB3	105	256	5085	0.756696	1	0.998696	100
GOTERM_BP_FAT	GO:0007186~G-protein coupled receptor protein signaling pathway	11	3.7931	0.989314	PTHLH, HRH1, GNA15, MC1R, GPR161, HTR7, SPHK1, AKAP12, LPAR3, DGKH, GPRC5A, TUBB3	220	1123	13528	0.602315	1	1	100
INTERPRO	IPR000276:7TM GPCR, rhodopsin-like	6	2.06897	0.990683	HRH1, MC1R, GPR161, HTR7, LPAR3, TUBB3, CEACAM1	264	727	16659	0.520789	1	1	100
SP_PIR_KEYWORDS	transducer	7	2.41379	0.991405	HRH1, GNA15, MC1R, GPR161, HTR7, LPAR3, GPRC5A, TUBB3	289	874	19235	0.533066	1	0.999997	100
PIR_SUPERFAMILY	PIRSF800006:rhodopsin-like G protein-coupled receptors	5	1.72414	0.992953	HRH1, MC1R, GPR161, HTR7, LPAR3, TUBB3	110	686	7396	0.490061	1	1	100
SP_PIR_KEYWORDS	g-protein coupled receptor	6	2.06897	0.994506	HRH1, MC1R, GPR161, HTR7, LPAR3, GPRC5A, TUBB3	289	816	19235	0.48939	1	0.999999	100
INTERPRO	IPR017452:GPCR, rhodopsin-like superfamily	5	1.72414	0.99716	HRH1, MC1R, GPR161, HTR7, LPAR3, TUBB3	264	726	16659	0.434589	1	1	100
Annotation Cluster 99	Enrichment Score: 0.24633393978855345
Category	Term	Count	%	PValue	Genes	List Total	Pop Hits	Pop Total	Fold Enrichment	Bonferroni	Benjamini	FDR
UP_SEQ_FEATURE	repeat:6	4	1.37931	0.365587	RRBP1, BDP1, SCEL, EPN2	289	143	19113	1.84993	1	0.999939	99.9301
UP_SEQ_FEATURE	repeat:5	4	1.37931	0.42242	RRBP1, BDP1, SCEL, EPN2	289	157	19113	1.68497	1	0.999972	99.9844
UP_SEQ_FEATURE	repeat:4	4	1.37931	0.525509	RRBP1, BDP1, SCEL, EPN2	289	182	19113	1.45352	1	0.999998	99.9993
UP_SEQ_FEATURE	repeat:7	3	1.03448	0.581447	RRBP1, BDP1, SCEL	289	129	19113	1.53802	1	0.999999	99.9999
UP_SEQ_FEATURE	repeat:3	4	1.37931	0.62855	RRBP1, BDP1, SCEL, EPN2	289	214	19113	1.23617	1	0.999999	100
UP_SEQ_FEATURE	repeat:2	4	1.37931	0.719757	RRBP1, BDP1, SCEL, EPN2	289	246	19113	1.07537	1	1	100
UP_SEQ_FEATURE	repeat:1	3	1.03448	0.883712	RRBP1, SCEL, EPN2	289	243	19113	0.816481	1	1	100
Annotation Cluster 100	Enrichment Score: 0.2429490442079496
Category	Term	Count	%	PValue	Genes	List Total	Pop Hits	Pop Total	Fold Enrichment	Bonferroni	Benjamini	FDR
GOTERM_BP_FAT	GO:0001819~positive regulation of cytokine production	3	1.03448	0.429442	HIF1A, PANX1, NLRP3	220	90	13528	2.0497	1	0.98562	99.9912
GOTERM_BP_FAT	GO:0051240~positive regulation of multicellular organismal process	5	1.72414	0.547108	HIF1A, PANX1, SPHK1, LIPG, NLRP3	220	244	13528	1.26006	1	0.994558	99.9998
GOTERM_BP_FAT	GO:0001817~regulation of cytokine production	3	1.03448	0.794649	HIF1A, PANX1, NLRP3	220	181	13528	1.01919	1	0.999579	100
Annotation Cluster 101	Enrichment Score: 0.2129597174306105
Category	Term	Count	%	PValue	Genes	List Total	Pop Hits	Pop Total	Fold Enrichment	Bonferroni	Benjamini	FDR
GOTERM_BP_FAT	GO:0042592~homeostatic process	14	4.82759	0.442649	PTHLH, SOAT1, GNA15, HIF1A, EPAS1, PYGL, RAC1, LIPG, LPAR3, DYRK3, SH3BGRL3, PDIA4, CALR, TINF2	220	751	13528	1.1463	1	0.987419	99.9941
GOTERM_BP_FAT	GO:0048878~chemical homeostasis	9	3.10345	0.591283	PTHLH, SOAT1, GNA15, HIF1A, EPAS1, PYGL, LIPG, LPAR3, CALR	220	512	13528	1.08089	1	0.995768	100
GOTERM_BP_FAT	GO:0019725~cellular homeostasis	6	2.06897	0.877538	GNA15, HIF1A, LPAR3, PDIA4, SH3BGRL3, CALR	220	466	13528	0.791728	1	0.999934	100
Annotation Cluster 102	Enrichment Score: 0.20416946366459612
Category	Term	Count	%	PValue	Genes	List Total	Pop Hits	Pop Total	Fold Enrichment	Bonferroni	Benjamini	FDR
UP_SEQ_FEATURE	repeat:LRR 13	3	1.03448	0.31797	MFHAS1, LRRC8C, COL6A3	289	76	19113	2.61059	1	0.999794	99.7781
UP_SEQ_FEATURE	repeat:LRR 12	3	1.03448	0.399466	MFHAS1, LRRC8C, COL6A3	289	91	19113	2.18027	1	0.999965	99.9709
UP_SEQ_FEATURE	repeat:LRR 11	3	1.03448	0.456281	MFHAS1, LRRC8C, COL6A3	289	102	19113	1.94515	1	0.999989	99.994
UP_SEQ_FEATURE	repeat:LRR 7	4	1.37931	0.505843	MFHAS1, LRRC8C, COL6A3, NLRP3	289	177	19113	1.49458	1	0.999998	99.9987
UP_SEQ_FEATURE	repeat:LRR 10	3	1.03448	0.528513	MFHAS1, LRRC8C, COL6A3	289	117	19113	1.69577	1	0.999998	99.9994
UP_SEQ_FEATURE	repeat:LRR 9	3	1.03448	0.606233	MFHAS1, LRRC8C, COL6A3	289	135	19113	1.46967	1	0.999999	100
UP_SEQ_FEATURE	repeat:LRR 6	4	1.37931	0.615826	MFHAS1, LRRC8C, COL6A3, NLRP3	289	210	19113	1.25971	1	0.999999	100
UP_SEQ_FEATURE	repeat:LRR 8	3	1.03448	0.659705	MFHAS1, LRRC8C, COL6A3	289	149	19113	1.33158	1	1	100
UP_SEQ_FEATURE	repeat:LRR 5	4	1.37931	0.67935	MFHAS1, LRRC8C, COL6A3, NLRP3	289	231	19113	1.14519	1	1	100
UP_SEQ_FEATURE	repeat:LRR 4	4	1.37931	0.734777	MFHAS1, LRRC8C, COL6A3, NLRP3	289	252	19113	1.04976	1	1	100
UP_SEQ_FEATURE	repeat:LRR 3	4	1.37931	0.831356	MFHAS1, LRRC8C, COL6A3, NLRP3	289	299	19113	0.884748	1	1	100
INTERPRO	IPR001611:Leucine-rich repeat	3	1.03448	0.852803	MFHAS1, LRRC8C, NLRP3	264	213	16659	0.888764	1	1	100
UP_SEQ_FEATURE	repeat:LRR 1	4	1.37931	0.860895	MFHAS1, LRRC8C, COL6A3, NLRP3	289	318	19113	0.831886	1	1	100
UP_SEQ_FEATURE	repeat:LRR 2	4	1.37931	0.862316	MFHAS1, LRRC8C, COL6A3, NLRP3	289	319	19113	0.829278	1	1	100
SP_PIR_KEYWORDS	leucine-rich repeat	4	1.37931	0.863653	MFHAS1, LRRC8C, COL6A3, NLRP3	289	322	19235	0.826796	1	0.99612	100
Annotation Cluster 103	Enrichment Score: 0.1849124390081592
Category	Term	Count	%	PValue	Genes	List Total	Pop Hits	Pop Total	Fold Enrichment	Bonferroni	Benjamini	FDR
GOTERM_MF_FAT	GO:0043167~ion binding	76	26.2069	0.313808	KCNJ15, LIMA1, LTBP1, DICER1, PDIA4, TP53I3, KCNQ3, CHRNA9, OSR1, PLOD1, NT5E, AGAP2, CIB1, RNF145, ARHGEF2, ZUFSP, MAN1A1, CLIC1, ZNF143, SCEL, PGM2, PTHLH, ADAMTS6, UHRF2, PARP12, VSNL1, CLIP1, CTSC, VCAN, CHSY1, ADAM19, STEAP2, STEAP1, LCP1, GALNT3, MYL6, ERI2, CHEK2, CALR, TPM4, PXN, CALU, KCNS3, LPCAT1, SNRK, ZNF697, DNER, ITGAV, ENTPD7, CDA, PPP3CC, RNF168, DYRK3, B3GNT2, FBN2, RNF122, C1GA…	219	4241	12983	1.06237	1	0.969523	99.5462
GOTERM_MF_FAT	GO:0046872~metal ion binding	73	25.1724	0.382629	KCNJ15, LIMA1, LTBP1, DICER1, PDIA4, TP53I3, KCNQ3, CHRNA9, OSR1, PLOD1, NT5E, AGAP2, CIB1, RNF145, ARHGEF2, ZUFSP, MAN1A1, ZNF143, SCEL, PGM2, PTHLH, ADAMTS6, UHRF2, PARP12, VSNL1, CLIP1, VCAN, CHSY1, ADAM19, STEAP2, STEAP1, LCP1, GALNT3, MYL6, ERI2, CHEK2, CALR, TPM4, PXN, CALU, KCNS3, LPCAT1, SNRK, ZNF697, DNER, ITGAV, ENTPD7, CDA, PPP3CC, RNF168, DYRK3, B3GNT2, FBN2, RNF122, C1GALT1, EHD4, ST…	219	4140	12983	1.04533	1	0.972022	99.9002
GOTERM_MF_FAT	GO:0043169~cation binding	73	25.1724	0.419802	KCNJ15, LIMA1, LTBP1, DICER1, PDIA4, TP53I3, KCNQ3, CHRNA9, OSR1, PLOD1, NT5E, AGAP2, CIB1, RNF145, ARHGEF2, ZUFSP, MAN1A1, ZNF143, SCEL, PGM2, PTHLH, ADAMTS6, UHRF2, PARP12, VSNL1, CLIP1, VCAN, CHSY1, ADAM19, STEAP2, STEAP1, LCP1, GALNT3, MYL6, ERI2, CHEK2, CALR, TPM4, PXN, CALU, KCNS3, LPCAT1, SNRK, ZNF697, DNER, ITGAV, ENTPD7, CDA, PPP3CC, RNF168, DYRK3, B3GNT2, FBN2, RNF122, C1GALT1, EHD4, ST…	219	4179	12983	1.03557	1	0.977692	99.959
SP_PIR_KEYWORDS	metal-binding	42	14.4828	0.740954	LIMA1, DICER1, ERI2, CHEK2, CALR, PXN, TPM4, OSR1, SNRK, PLOD1, ZNF697, CDA, PPP3CC, RNF168, DYRK3, RNF122, NT5E, AGAP2, C1GALT1, RNF145, STAMBP, ARHGEF2, KLF7, IKZF2, KLF17, ATP11A, DGKH, ZUFSP, ZNF143, OXSR1, CSRP2, ATP13A3, SCEL, RIMKLB, PGM2, ADAMTS6, UHRF2, PARP12, CHSY1, ADAM19, STEAP2, STEAP1	289	2972	19235	0.940578	1	0.981742	100
SP_PIR_KEYWORDS	zinc	26	8.96552	0.943543	LIMA1, CALR, PXN, OSR1, ZNF697, CDA, PPP3CC, RNF168, AGAP2, NT5E, RNF122, RNF145, STAMBP, KLF7, ARHGEF2, IKZF2, KLF17, DGKH, ZNF143, ZUFSP, CSRP2, SCEL, ADAMTS6, UHRF2, PARP12, ADAM19	289	2189	19235	0.790537	1	0.999594	100
GOTERM_MF_FAT	GO:0008270~zinc ion binding	30	10.3448	0.970736	LIMA1, ERI2, CALR, PXN, TP53I3, OSR1, ZNF697, CDA, PPP3CC, RNF168, AGAP2, NT5E, RNF122, RNF145, STAMBP, ARHGEF2, KLF7, IKZF2, KLF17, DGKH, ZNF143, ZUFSP, CSRP2, SCEL, ADAMTS6, UHRF2, PARP12, CLIP1, ADAM19, PTPN1	219	2311	12983	0.769577	1	1	100
GOTERM_MF_FAT	GO:0046914~transition metal ion binding	37	12.7586	0.972489	GALNT3, LIMA1, DICER1, ERI2, CALR, PXN, TP53I3, OSR1, PLOD1, ZNF697, CDA, PPP3CC, RNF168, B3GNT2, AGAP2, NT5E, RNF122, RNF145, STAMBP, ARHGEF2, KLF7, IKZF2, KLF17, DGKH, ZUFSP, ZNF143, CSRP2, SCEL, RIMKLB, ADAMTS6, UHRF2, PARP12, CLIP1, ADAM19, PTPN1, STEAP2, STEAP1	219	2785	12983	0.787603	1	1	100
SP_PIR_KEYWORDS	zinc-finger	15	5.17241	0.996955	ARHGEF2, KLF7, IKZF2, KLF17, DGKH, ZUFSP, ZNF143, UHRF2, PARP12, OSR1, ZNF697, RNF168, RNF122, AGAP2, RNF145	289	1718	19235	0.581115	1	1	100
Annotation Cluster 104	Enrichment Score: 0.18457648867293594
Category	Term	Count	%	PValue	Genes	List Total	Pop Hits	Pop Total	Fold Enrichment	Bonferroni	Benjamini	FDR
GOTERM_BP_FAT	GO:0006163~purine nucleotide metabolic process	4	1.37931	0.582683	PTHLH, ATP11A, ATP13A3, NT5E	220	186	13528	1.32239	1	0.995495	100
GOTERM_BP_FAT	GO:0034404~nucleobase, nucleoside and nucleotide biosynthetic process	4	1.37931	0.60779	CDA, ATP11A, ATP13A3, NT5E	220	193	13528	1.27442	1	0.9964	100
GOTERM_BP_FAT	GO:0034654~nucleobase, nucleoside, nucleotide and nucleic acid biosynthetic process	4	1.37931	0.60779	CDA, ATP11A, ATP13A3, NT5E	220	193	13528	1.27442	1	0.9964	100
GOTERM_BP_FAT	GO:0044271~nitrogen compound biosynthetic process	6	2.06897	0.60834	PLOD1, HMBS, CDA, ATP11A, ATP13A3, NT5E	220	325	13528	1.13522	1	0.996269	100
GOTERM_BP_FAT	GO:0009150~purine ribonucleotide metabolic process	3	1.03448	0.657562	ATP11A, ATP13A3, NT5E	220	138	13528	1.33676	1	0.997668	100
GOTERM_BP_FAT	GO:0009259~ribonucleotide metabolic process	3	1.03448	0.691249	ATP11A, ATP13A3, NT5E	220	147	13528	1.25492	1	0.998391	100
GOTERM_BP_FAT	GO:0006164~purine nucleotide biosynthetic process	3	1.03448	0.694819	ATP11A, ATP13A3, NT5E	220	148	13528	1.24644	1	0.998455	100
GOTERM_BP_FAT	GO:0009165~nucleotide biosynthetic process	3	1.03448	0.806976	ATP11A, ATP13A3, NT5E	220	186	13528	0.991789	1	0.999673	100
Annotation Cluster 105	Enrichment Score: 0.17757842532378884
Category	Term	Count	%	PValue	Genes	List Total	Pop Hits	Pop Total	Fold Enrichment	Bonferroni	Benjamini	FDR
GOTERM_BP_FAT	GO:0051223~regulation of protein transport	3	1.03448	0.553609	PANX1, NLRP3, LCP1	220	114	13528	1.61818	1	0.994586	99.9999
GOTERM_BP_FAT	GO:0070201~regulation of establishment of protein localization	3	1.03448	0.586076	PANX1, NLRP3, LCP1	220	121	13528	1.52457	1	0.995622	100
GOTERM_BP_FAT	GO:0032880~regulation of protein localization	3	1.03448	0.657562	PANX1, NLRP3, LCP1	220	138	13528	1.33676	1	0.997668	100
GOTERM_BP_FAT	GO:0060341~regulation of cellular localization	3	1.03448	0.913257	PANX1, NLRP3, LCP1	220	248	13528	0.743842	1	0.999974	100
Annotation Cluster 106	Enrichment Score: 0.12448138796529626
Category	Term	Count	%	PValue	Genes	List Total	Pop Hits	Pop Total	Fold Enrichment	Bonferroni	Benjamini	FDR
INTERPRO	IPR015943:WD40/YVTN repeat-like	6	2.06897	0.514291	WDR74, WDR53, STRN3, MET, WSB2, SEMA3A	264	300	16659	1.26205	1	0.999199	99.9973
INTERPRO	IPR019775:WD40 repeat, conserved site	5	1.72414	0.639776	WDR74, MC1R, WDR53, STRN3, WSB2, TUBB3	264	277	16659	1.13903	1	0.999917	100
UP_SEQ_FEATURE	repeat:WD 5	4	1.37931	0.684976	WDR74, WDR53, STRN3, WSB2	289	233	19113	1.13536	1	1	100
UP_SEQ_FEATURE	repeat:WD 4	4	1.37931	0.732318	WDR74, WDR53, STRN3, WSB2	289	251	19113	1.05394	1	1	100
INTERPRO	IPR019781:WD40 repeat, subgroup	4	1.37931	0.738837	WDR74, WDR53, STRN3, WSB2	264	242	16659	1.04301	1	0.999991	100
UP_SEQ_FEATURE	repeat:WD 3	4	1.37931	0.765141	WDR74, WDR53, STRN3, WSB2	289	265	19113	0.998263	1	1	100
UP_SEQ_FEATURE	repeat:WD 2	4	1.37931	0.784468	WDR74, WDR53, STRN3, WSB2	289	274	19113	0.965474	1	1	100
UP_SEQ_FEATURE	repeat:WD 1	4	1.37931	0.784468	WDR74, WDR53, STRN3, WSB2	289	274	19113	0.965474	1	1	100
SP_PIR_KEYWORDS	wd repeat	4	1.37931	0.78497	WDR74, WDR53, STRN3, WSB2	289	276	19235	0.964596	1	0.988134	100
INTERPRO	IPR001680:WD40 repeat	4	1.37931	0.794323	WDR74, WDR53, STRN3, WSB2	264	266	16659	0.948906	1	0.999998	100
SMART	SM00320:WD40	4	1.37931	0.861457	WDR74, WDR53, STRN3, WSB2	164	266	9079	0.832478	1	0.999983	100
INTERPRO	IPR019782:WD40 repeat 2	3	1.03448	0.874912	WDR53, STRN3, WSB2	264	226	16659	0.837641	1	1	100
INTERPRO	IPR017986:WD40 repeat, region	3	1.03448	0.892571	WDR53, STRN3, WSB2	264	238	16659	0.795407	1	1	100
Annotation Cluster 107	Enrichment Score: 0.12021939959948577
Category	Term	Count	%	PValue	Genes	List Total	Pop Hits	Pop Total	Fold Enrichment	Bonferroni	Benjamini	FDR
GOTERM_BP_FAT	GO:0006275~regulation of DNA replication	3	1.03448	0.265593	S100A11, CALR, TINF2	220	62	13528	2.97537	1	0.96383	99.4143
GOTERM_BP_FAT	GO:0051052~regulation of DNA metabolic process	4	1.37931	0.281048	S100A11, RNF168, CALR, TINF2	220	114	13528	2.15758	1	0.96523	99.589
GOTERM_BP_FAT	GO:0000122~negative regulation of transcription from RNA polymerase II promoter	4	1.37931	0.808609	ID1, STRN3, SKIL, CALR	220	266	13528	0.924675	1	0.999678	100
GOTERM_BP_FAT	GO:0045934~negative regulation of nucleobase, nucleoside, nucleotide and nucleic acid metabolic process	7	2.41379	0.841136	ID1, STRN3, S100A11, CDA, SKIL, CALR, TINF2	220	512	13528	0.840696	1	0.999837	100
GOTERM_BP_FAT	GO:0010605~negative regulation of macromolecule metabolic process	10	3.44828	0.846569	ID1, STRN3, ITGAV, DICER1, S100A11, SERPINB10, SKIL, CALR, FAM129A, TINF2	220	734	13528	0.837751	1	0.999858	100
GOTERM_BP_FAT	GO:0051172~negative regulation of nitrogen compound metabolic process	7	2.41379	0.850195	ID1, STRN3, S100A11, CDA, SKIL, CALR, TINF2	220	519	13528	0.829357	1	0.999866	100
GOTERM_BP_FAT	GO:0010558~negative regulation of macromolecule biosynthetic process	7	2.41379	0.882324	ID1, STRN3, ITGAV, S100A11, SKIL, CALR, TINF2	220	547	13528	0.786904	1	0.99994	100
GOTERM_MF_FAT	GO:0016564~transcription repressor activity	4	1.37931	0.903607	ID1, STRN3, SKIL, CALR	219	316	12983	0.750419	1	0.999965	100
GOTERM_BP_FAT	GO:0009890~negative regulation of biosynthetic process	7	2.41379	0.906791	ID1, STRN3, ITGAV, S100A11, SKIL, CALR, TINF2	220	573	13528	0.751198	1	0.999967	100
GOTERM_BP_FAT	GO:0045892~negative regulation of transcription, DNA-dependent	4	1.37931	0.93074	ID1, STRN3, SKIL, CALR	220	356	13528	0.690909	1	0.999989	100
GOTERM_BP_FAT	GO:0051253~negative regulation of RNA metabolic process	4	1.37931	0.935531	ID1, STRN3, SKIL, CALR	220	362	13528	0.679458	1	0.999992	100
GOTERM_BP_FAT	GO:0031327~negative regulation of cellular biosynthetic process	6	2.06897	0.952405	ID1, STRN3, S100A11, SKIL, CALR, TINF2	220	561	13528	0.657657	1	0.999997	100
GOTERM_BP_FAT	GO:0010629~negative regulation of gene expression	5	1.72414	0.965468	ID1, STRN3, DICER1, SKIL, CALR	220	504	13528	0.610029	1	0.999999	100
GOTERM_BP_FAT	GO:0016481~negative regulation of transcription	4	1.37931	0.980811	ID1, STRN3, SKIL, CALR	220	459	13528	0.535868	1	1	100
Annotation Cluster 108	Enrichment Score: 0.11159353991165755
Category	Term	Count	%	PValue	Genes	List Total	Pop Hits	Pop Total	Fold Enrichment	Bonferroni	Benjamini	FDR
GOTERM_BP_FAT	GO:0016567~protein ubiquitination	3	1.03448	0.57698	UHRF2, RNF168, ITCH	220	119	13528	1.55019	1	0.995206	99.9999
GOTERM_BP_FAT	GO:0032446~protein modification by small protein conjugation	3	1.03448	0.633518	UHRF2, RNF168, ITCH	220	132	13528	1.39752	1	0.997121	100
SP_PIR_KEYWORDS	ubl conjugation pathway	8	2.75862	0.642728	STAMBP, UHRF2, UFD1L, FBXO28, WSB2, RNF168, ITCH, ATE1	289	509	19235	1.04608	1	0.965104	99.9999
GOTERM_MF_FAT	GO:0004842~ubiquitin-protein ligase activity	3	1.03448	0.710471	UHRF2, RNF168, ITCH	219	147	12983	1.20986	1	0.998017	100
GOTERM_BP_FAT	GO:0070647~protein modification by small protein conjugation or removal	3	1.03448	0.735058	UHRF2, RNF168, ITCH	220	160	13528	1.15295	1	0.999038	100
GOTERM_BP_FAT	GO:0006508~proteolysis	16	5.51724	0.736002	STAMBP, NRIP3, CTSL2, UFD1L, CTSL1, ATE1, ADAMTS6, UHRF2, FAP, DNER, FBXO28, WSB2, RNF168, CTSC, ADAM19, ITCH	220	1054	13528	0.933448	1	0.999033	100
GOTERM_BP_FAT	GO:0006511~ubiquitin-dependent protein catabolic process	4	1.37931	0.754594	UHRF2, UFD1L, ITCH, ATE1	220	242	13528	1.01638	1	0.999234	100
GOTERM_BP_FAT	GO:0051603~proteolysis involved in cellular protein catabolic process	9	3.10345	0.761004	STAMBP, UHRF2, UFD1L, FBXO28, WSB2, RNF168, ITCH, ADAM19, ATE1	220	600	13528	0.922364	1	0.999298	100
GOTERM_BP_FAT	GO:0044257~cellular protein catabolic process	9	3.10345	0.765789	STAMBP, UHRF2, UFD1L, FBXO28, WSB2, RNF168, ITCH, ADAM19, ATE1	220	603	13528	0.917775	1	0.999351	100
GOTERM_MF_FAT	GO:0019787~small conjugating protein ligase activity	3	1.03448	0.77131	UHRF2, RNF168, ITCH	219	166	12983	1.07138	1	0.999125	100
GOTERM_BP_FAT	GO:0030163~protein catabolic process	9	3.10345	0.79451	STAMBP, UHRF2, UFD1L, FBXO28, WSB2, RNF168, ITCH, ADAM19, ATE1	220	622	13528	0.88974	1	0.999588	100
GOTERM_BP_FAT	GO:0019941~modification-dependent protein catabolic process	8	2.75862	0.826603	STAMBP, UHRF2, UFD1L, FBXO28, WSB2, RNF168, ITCH, ATE1	220	574	13528	0.857016	1	0.999784	100
GOTERM_BP_FAT	GO:0043632~modification-dependent macromolecule catabolic process	8	2.75862	0.826603	STAMBP, UHRF2, UFD1L, FBXO28, WSB2, RNF168, ITCH, ATE1	220	574	13528	0.857016	1	0.999784	100
GOTERM_MF_FAT	GO:0016881~acid-amino acid ligase activity	3	1.03448	0.854728	UHRF2, RNF168, ITCH	219	201	12983	0.884822	1	0.999857	100
GOTERM_BP_FAT	GO:0009057~macromolecule catabolic process	10	3.44828	0.891825	STAMBP, UHRF2, PYGL, UFD1L, FBXO28, WSB2, RNF168, ITCH, ADAM19, ATE1	220	781	13528	0.787336	1	0.999953	100
GOTERM_MF_FAT	GO:0016879~ligase activity, forming carbon-nitrogen bonds	3	1.03448	0.903108	UHRF2, RNF168, ITCH	219	231	12983	0.76991	1	0.999967	100
GOTERM_BP_FAT	GO:0044265~cellular macromolecule catabolic process	9	3.10345	0.906421	STAMBP, UHRF2, UFD1L, FBXO28, WSB2, RNF168, ITCH, ADAM19, ATE1	220	725	13528	0.763335	1	0.999968	100
SP_PIR_KEYWORDS	ligase	3	1.03448	0.944741	UHRF2, RNF168, ITCH	289	305	19235	0.65466	1	0.999591	100
Annotation Cluster 109	Enrichment Score: 0.10503913270883491
Category	Term	Count	%	PValue	Genes	List Total	Pop Hits	Pop Total	Fold Enrichment	Bonferroni	Benjamini	FDR
GOTERM_BP_FAT	GO:0007584~response to nutrient	3	1.03448	0.665292	HSD17B2, LIPG, CLIC1	220	140	13528	1.31766	1	0.997855	100
GOTERM_BP_FAT	GO:0031667~response to nutrient levels	3	1.03448	0.831811	HSD17B2, LIPG, CLIC1	220	197	13528	0.93641	1	0.999803	100
GOTERM_BP_FAT	GO:0009991~response to extracellular stimulus	3	1.03448	0.874673	HSD17B2, LIPG, CLIC1	220	220	13528	0.838512	1	0.999929	100
Annotation Cluster 110	Enrichment Score: 0.0959015052837975
Category	Term	Count	%	PValue	Genes	List Total	Pop Hits	Pop Total	Fold Enrichment	Bonferroni	Benjamini	FDR
SP_PIR_KEYWORDS	activator	11	3.7931	0.253947	BZW1, KLF7, HIF1A, IKZF2, EPAS1, DNER, BDP1, SOX4, KLF17, ZNF143, ARNTL2	289	520	19235	1.40794	1	0.729716	98.1021
GOTERM_BP_FAT	GO:0051173~positive regulation of nitrogen compound metabolic process	12	4.13793	0.471706	PTHLH, KLF7, HRH1, YWHAH, HIF1A, IKZF2, EPAS1, STRN3, SOX4, RNF168, CALR, TINF2	220	644	13528	1.14579	1	0.990127	99.9976
GOTERM_BP_FAT	GO:0031328~positive regulation of cellular biosynthetic process	12	4.13793	0.555113	PTHLH, SOAT1, KLF7, HRH1, YWHAH, HIF1A, IKZF2, EPAS1, STRN3, SOX4, CALR, FAM129A	220	685	13528	1.07721	1	0.994584	99.9999
GOTERM_BP_FAT	GO:0045935~positive regulation of nucleobase, nucleoside, nucleotide and nucleic acid metabolic process	11	3.7931	0.559054	PTHLH, KLF7, YWHAH, HIF1A, IKZF2, EPAS1, STRN3, SOX4, RNF168, CALR, TINF2	220	624	13528	1.08397	1	0.994655	99.9999
GOTERM_BP_FAT	GO:0009891~positive regulation of biosynthetic process	12	4.13793	0.574752	PTHLH, SOAT1, KLF7, HRH1, YWHAH, HIF1A, IKZF2, EPAS1, STRN3, SOX4, CALR, FAM129A	220	695	13528	1.06171	1	0.995258	99.9999
GOTERM_BP_FAT	GO:0010604~positive regulation of macromolecule metabolic process	14	4.82759	0.636704	DLC1, SOAT1, KLF7, YWHAH, HIF1A, IKZF2, EPAS1, STRN3, SOX4, RNF168, ITCH, CALR, FAM129A, TINF2	220	857	13528	1.00452	1	0.997202	100
GOTERM_BP_FAT	GO:0010557~positive regulation of macromolecule biosynthetic process	10	3.44828	0.73773	SOAT1, KLF7, YWHAH, HIF1A, IKZF2, EPAS1, STRN3, SOX4, CALR, FAM129A	220	654	13528	0.940228	1	0.99902	100
GOTERM_BP_FAT	GO:0006357~regulation of transcription from RNA polymerase II promoter	10	3.44828	0.83871	KLF7, HIF1A, IKZF2, EPAS1, ID1, STRN3, SKIL, ZNF143, CALR, CRK	220	727	13528	0.845817	1	0.999835	100
GOTERM_BP_FAT	GO:0045893~positive regulation of transcription, DNA-dependent	6	2.06897	0.889603	KLF7, HIF1A, IKZF2, EPAS1, STRN3, SOX4	220	477	13528	0.773471	1	0.99995	100
GOTERM_BP_FAT	GO:0051254~positive regulation of RNA metabolic process	6	2.06897	0.893731	KLF7, HIF1A, IKZF2, EPAS1, STRN3, SOX4	220	481	13528	0.767038	1	0.999954	100
GOTERM_BP_FAT	GO:0045941~positive regulation of transcription	7	2.41379	0.898864	KLF7, YWHAH, HIF1A, IKZF2, EPAS1, STRN3, SOX4	220	564	13528	0.763185	1	0.999961	100
GOTERM_BP_FAT	GO:0010628~positive regulation of gene expression	7	2.41379	0.913384	KLF7, YWHAH, HIF1A, IKZF2, EPAS1, STRN3, SOX4	220	581	13528	0.740854	1	0.999973	100
GOTERM_BP_FAT	GO:0045944~positive regulation of transcription from RNA polymerase II promoter	4	1.37931	0.942151	HIF1A, IKZF2, EPAS1, STRN3	220	371	13528	0.662975	1	0.999994	100
GOTERM_MF_FAT	GO:0016563~transcription activator activity	4	1.37931	0.970488	KLF7, YWHAH, IKZF2, EPAS1	219	410	12983	0.578372	1	1	100
GOTERM_MF_FAT	GO:0030528~transcription regulator activity	15	5.17241	0.996712	KLF7, IKZF2, EPAS1, STRN3, SOX4, FOXN2, RCAN1, ZNF143, CALR, TMF1, YWHAH, HIF1A, ID1, SKIL, ARNTL2	219	1512	12983	0.588126	1	1	100
GOTERM_MF_FAT	GO:0003700~transcription factor activity	8	2.75862	0.997758	KLF7, HIF1A, EPAS1, STRN3, SOX4, FOXN2, RCAN1, ARNTL2	219	975	12983	0.486425	1	1	100
GOTERM_BP_FAT	GO:0051252~regulation of RNA metabolic process	15	5.17241	0.999732	KLF7, IKZF2, EPAS1, STRN3, SOX4, FOXN2, ZNF143, CALR, TMF1, HIF1A, ID1, HNRNPF, SKIL, ARNTL2, CRK	220	1813	13528	0.50875	1	1	100
GOTERM_BP_FAT	GO:0006355~regulation of transcription, DNA-dependent	14	4.82759	0.999838	KLF7, HIF1A, IKZF2, EPAS1, ID1, STRN3, FOXN2, SOX4, ZNF143, ARNTL2, SKIL, CALR, CRK, TMF1	220	1773	13528	0.485546	1	1	100
SP_PIR_KEYWORDS	transcription regulation	14	4.82759	0.999936	BZW1, KLF7, HIF1A, IKZF2, EPAS1, ZNF697, BDP1, FSTL3, FOXN2, SOX4, KLF17, ZNF143, ARNTL2, TMF1	289	2026	19235	0.459921	1	1	100
SP_PIR_KEYWORDS	dna-binding	12	4.13793	0.999958	KLF7, UHRF2, HIF1A, IKZF2, EPAS1, ZNF697, SOX4, FOXN2, KLF17, ZNF143, ARNTL2, TMF1	289	1868	19235	0.427562	1	1	100
SP_PIR_KEYWORDS	Transcription	14	4.82759	0.99996	BZW1, KLF7, HIF1A, IKZF2, EPAS1, ZNF697, BDP1, FSTL3, FOXN2, SOX4, KLF17, ZNF143, ARNTL2, TMF1	289	2071	19235	0.449927	1	1	100
GOTERM_BP_FAT	GO:0045449~regulation of transcription	22	7.58621	0.999973	KLF7, IKZF2, EPAS1, STRN3, BDP1, FOXN2, KLF17, SOX4, ZNF143, NLRP3, CALR, TMF1, PTHLH, BZW1, YWHAH, HIF1A, ID1, RIPK1, ZNF697, ARNTL2, SKIL, CRK	220	2601	13528	0.520108	1	1	100
GOTERM_MF_FAT	GO:0003677~DNA binding	19	6.55172	0.999987	KLF7, IKZF2, EPAS1, STRN3, BDP1, SPHK1, FOXN2, KLF17, SOX4, RCAN1, ZNF143, CALR, TMF1, UHRF2, HIF1A, ZNF697, SKIL, ARNTL2, TINF2	219	2331	12983	0.483217	1	1	100
GOTERM_BP_FAT	GO:0006350~transcription	14	4.82759	0.999997	BZW1, KLF7, HIF1A, IKZF2, EPAS1, ZNF697, BDP1, FOXN2, SOX4, KLF17, ZNF143, ARNTL2, SKIL, TMF1	220	2101	13528	0.409744	1	1	100
Annotation Cluster 111	Enrichment Score: 0.0883169862686049
Category	Term	Count	%	PValue	Genes	List Total	Pop Hits	Pop Total	Fold Enrichment	Bonferroni	Benjamini	FDR
INTERPRO	IPR018957:Zinc finger, C3HC4 RING-type	4	1.37931	0.70136	UHRF2, RNF168, RNF122, RNF145	264	228	16659	1.10706	1	0.999979	100
INTERPRO	IPR017907:Zinc finger, RING-type, conserved site	4	1.37931	0.821923	UHRF2, RNF168, RNF122, RNF145	264	280	16659	0.901461	1	0.999999	100
INTERPRO	IPR001841:Zinc finger, RING-type	4	1.37931	0.849554	UHRF2, RNF168, RNF122, RNF145	264	296	16659	0.852733	1	1	100
SMART	SM00184:RING	4	1.37931	0.905251	UHRF2, RNF168, RNF122, RNF145	164	296	9079	0.748105	1	0.999994	100
Annotation Cluster 112	Enrichment Score: 0.07675937763067688
Category	Term	Count	%	PValue	Genes	List Total	Pop Hits	Pop Total	Fold Enrichment	Bonferroni	Benjamini	FDR
GOTERM_BP_FAT	GO:0006366~transcription from RNA polymerase II promoter	4	1.37931	0.734073	HIF1A, EPAS1, SKIL, TMF1	220	234	13528	1.05113	1	0.999042	100
GOTERM_MF_FAT	GO:0003702~RNA polymerase II transcription factor activity	4	1.37931	0.781005	HIF1A, EPAS1, ZNF143, TMF1	219	244	12983	0.971854	1	0.999236	100
GOTERM_BP_FAT	GO:0006351~transcription, DNA-dependent	4	1.37931	0.855504	HIF1A, EPAS1, SKIL, TMF1	220	292	13528	0.842341	1	0.999877	100
GOTERM_BP_FAT	GO:0032774~RNA biosynthetic process	4	1.37931	0.861756	HIF1A, EPAS1, SKIL, TMF1	220	296	13528	0.830958	1	0.999894	100
GOTERM_MF_FAT	GO:0008134~transcription factor binding	7	2.41379	0.866117	TNFRSF10A, KLF7, HIF1A, EPAS1, CLIC1, SKIL, TMF1	219	513	12983	0.808931	1	0.999884	100
GOTERM_MF_FAT	GO:0003712~transcription cofactor activity	4	1.37931	0.945949	KLF7, EPAS1, SKIL, TMF1	219	363	12983	0.653257	1	0.999997	100
Annotation Cluster 113	Enrichment Score: 0.06620082843862737
Category	Term	Count	%	PValue	Genes	List Total	Pop Hits	Pop Total	Fold Enrichment	Bonferroni	Benjamini	FDR
SP_PIR_KEYWORDS	sh3 domain	3	1.03448	0.825157	SH3KBP1, STAM, CRK	289	210	19235	0.950816	1	0.99256	100
INTERPRO	IPR001452:Src homology-3 domain	3	1.03448	0.852803	SH3KBP1, STAM, CRK	264	213	16659	0.888764	1	1	100
SMART	SM00326:SH3	3	1.03448	0.899523	SH3KBP1, STAM, CRK	164	213	9079	0.779715	1	0.999995	100
Annotation Cluster 114	Enrichment Score: 0.05238311736395472
Category	Term	Count	%	PValue	Genes	List Total	Pop Hits	Pop Total	Fold Enrichment	Bonferroni	Benjamini	FDR
UP_SEQ_FEATURE	repeat:ANK 1	3	1.03448	0.865675	RAI14, AGAP2, ANKRD57	289	231	19113	0.858895	1	1	100
UP_SEQ_FEATURE	repeat:ANK 2	3	1.03448	0.867271	RAI14, AGAP2, ANKRD57	289	232	19113	0.855193	1	1	100
SP_PIR_KEYWORDS	ank repeat	3	1.03448	0.877182	RAI14, AGAP2, ANKRD57	289	240	19235	0.831964	1	0.996953	100
INTERPRO	IPR002110:Ankyrin	3	1.03448	0.892571	RAI14, AGAP2, ANKRD57	264	238	16659	0.795407	1	1	100
SMART	SM00248:ANK	3	1.03448	0.93077	RAI14, AGAP2, ANKRD57	164	238	9079	0.697812	1	0.999998	100
Annotation Cluster 115	Enrichment Score: 0.04753855569085274
Category	Term	Count	%	PValue	Genes	List Total	Pop Hits	Pop Total	Fold Enrichment	Bonferroni	Benjamini	FDR
GOTERM_BP_FAT	GO:0006874~cellular calcium ion homeostasis	3	1.03448	0.799661	GNA15, LPAR3, CALR	220	183	13528	1.00805	1	0.999617	100
GOTERM_BP_FAT	GO:0055074~calcium ion homeostasis	3	1.03448	0.811721	GNA15, LPAR3, CALR	220	188	13528	0.981238	1	0.999695	100
GOTERM_BP_FAT	GO:0006875~cellular metal ion homeostasis	3	1.03448	0.829678	GNA15, LPAR3, CALR	220	196	13528	0.941187	1	0.999796	100
GOTERM_BP_FAT	GO:0055065~metal ion homeostasis	3	1.03448	0.84803	GNA15, LPAR3, CALR	220	205	13528	0.899867	1	0.999861	100
GOTERM_BP_FAT	GO:0019725~cellular homeostasis	6	2.06897	0.877538	GNA15, HIF1A, LPAR3, PDIA4, SH3BGRL3, CALR	220	466	13528	0.791728	1	0.999934	100
GOTERM_BP_FAT	GO:0030005~cellular di-, tri-valent inorganic cation homeostasis	3	1.03448	0.885579	GNA15, LPAR3, CALR	220	227	13528	0.812655	1	0.999946	100
GOTERM_BP_FAT	GO:0055066~di-, tri-valent inorganic cation homeostasis	3	1.03448	0.90226	GNA15, LPAR3, CALR	220	239	13528	0.771852	1	0.999965	100
GOTERM_BP_FAT	GO:0030003~cellular cation homeostasis	3	1.03448	0.919934	GNA15, LPAR3, CALR	220	254	13528	0.726271	1	0.99998	100
GOTERM_BP_FAT	GO:0055080~cation homeostasis	3	1.03448	0.948114	GNA15, LPAR3, CALR	220	286	13528	0.64501	1	0.999996	100
GOTERM_BP_FAT	GO:0006873~cellular ion homeostasis	3	1.03448	0.98498	GNA15, LPAR3, CALR	220	374	13528	0.493243	1	1	100
GOTERM_BP_FAT	GO:0055082~cellular chemical homeostasis	3	1.03448	0.986226	GNA15, LPAR3, CALR	220	380	13528	0.485455	1	1	100
GOTERM_BP_FAT	GO:0050801~ion homeostasis	3	1.03448	0.990965	GNA15, LPAR3, CALR	220	409	13528	0.451034	1	1	100
Annotation Cluster 116	Enrichment Score: 0.03110412884528336
Category	Term	Count	%	PValue	Genes	List Total	Pop Hits	Pop Total	Fold Enrichment	Bonferroni	Benjamini	FDR
GOTERM_BP_FAT	GO:0050953~sensory perception of light stimulus	3	1.03448	0.868021	RP1, EPAS1, CHM	220	216	13528	0.85404	1	0.999912	100
GOTERM_BP_FAT	GO:0007601~visual perception	3	1.03448	0.868021	RP1, EPAS1, CHM	220	216	13528	0.85404	1	0.999912	100
GOTERM_BP_FAT	GO:0007600~sensory perception	6	2.06897	0.997349	RP1, CHRNA9, EPAS1, CHM, GJB3, B3GNT2	220	810	13528	0.455488	1	1	100
GOTERM_BP_FAT	GO:0050890~cognition	6	2.06897	0.999255	RP1, CHRNA9, EPAS1, CHM, GJB3, B3GNT2	220	909	13528	0.405881	1	1	100
Annotation Cluster 117	Enrichment Score: 0.023396227536025223
Category	Term	Count	%	PValue	Genes	List Total	Pop Hits	Pop Total	Fold Enrichment	Bonferroni	Benjamini	FDR
GOTERM_CC_FAT	GO:0005635~nuclear envelope	3	1.03448	0.853952	CLIC1, TAGLN2, RETSAT	211	205	12782	0.88651	1	0.997618	100
GOTERM_CC_FAT	GO:0031967~organelle envelope	4	1.37931	0.998107	HK2, CLIC1, TAGLN2, RETSAT	211	620	12782	0.390827	1	1	100
GOTERM_CC_FAT	GO:0031975~envelope	4	1.37931	0.998161	HK2, CLIC1, TAGLN2, RETSAT	211	622	12782	0.38957	1	1	100
Annotation Cluster 118	Enrichment Score: 0.016574759143863815
Category	Term	Count	%	PValue	Genes	List Total	Pop Hits	Pop Total	Fold Enrichment	Bonferroni	Benjamini	FDR
UP_SEQ_FEATURE	zinc finger region:C2H2-type 1	7	2.41379	0.829538	KLF7, IKZF2, OSR1, ZNF697, KLF17, ZNF143, ZUFSP	289	542	19113	0.854141	1	1	100
UP_SEQ_FEATURE	zinc finger region:C2H2-type 2	7	2.41379	0.899285	KLF7, IKZF2, OSR1, ZNF697, KLF17, ZNF143, ZUFSP	289	608	19113	0.761422	1	1	100
UP_SEQ_FEATURE	zinc finger region:C2H2-type 3	7	2.41379	0.910459	KLF7, IKZF2, OSR1, ZNF697, KLF17, ZNF143, ZUFSP	289	622	19113	0.744284	1	1	100
INTERPRO	IPR013087:Zinc finger, C2H2-type/integrase, DNA-binding	6	2.06897	0.970027	KLF7, IKZF2, OSR1, ZNF697, KLF17, ZNF143	264	621	16659	0.609684	1	1	100
INTERPRO	IPR007087:Zinc finger, C2H2-type	7	2.41379	0.986252	KLF7, IKZF2, OSR1, ZNF697, KLF17, ZNF143, ZUFSP	264	784	16659	0.563413	1	1	100
INTERPRO	IPR015880:Zinc finger, C2H2-like	7	2.41379	0.988033	KLF7, IKZF2, OSR1, ZNF697, KLF17, ZNF143, ZUFSP	264	797	16659	0.554223	1	1	100
UP_SEQ_FEATURE	zinc finger region:C2H2-type 6	3	1.03448	0.995237	IKZF2, ZNF697, ZNF143	289	488	19113	0.406567	1	1	100
SMART	SM00355:ZnF_C2H2	7	2.41379	0.996869	KLF7, IKZF2, OSR1, ZNF697, KLF17, ZNF143, ZUFSP	164	797	9079	0.486221	1	1	100
SP_PIR_KEYWORDS	zinc-finger	15	5.17241	0.996955	ARHGEF2, KLF7, IKZF2, KLF17, DGKH, ZUFSP, ZNF143, UHRF2, PARP12, OSR1, ZNF697, RNF168, RNF122, AGAP2, RNF145	289	1718	19235	0.581115	1	1	100
UP_SEQ_FEATURE	zinc finger region:C2H2-type 5	3	1.03448	0.997613	IKZF2, ZNF697, ZNF143	289	538	19113	0.368782	1	1	100
UP_SEQ_FEATURE	zinc finger region:C2H2-type 4	3	1.03448	0.998577	IKZF2, ZNF697, ZNF143	289	575	19113	0.345052	1	1	100
SP_PIR_KEYWORDS	dna-binding	12	4.13793	0.999958	KLF7, UHRF2, HIF1A, IKZF2, EPAS1, ZNF697, SOX4, FOXN2, KLF17, ZNF143, ARNTL2, TMF1	289	1868	19235	0.427562	1	1	100
Annotation Cluster 119	Enrichment Score: 0.0035251210739896776
Category	Term	Count	%	PValue	Genes	List Total	Pop Hits	Pop Total	Fold Enrichment	Bonferroni	Benjamini	FDR
GOTERM_CC_FAT	GO:0005730~nucleolus	7	2.41379	0.975589	WDR74, STX5, HIF1A, OSR1, HNRNPF, GTPBP10, SH3KBP1	211	698	12782	0.607518	1	0.999984	100
GOTERM_CC_FAT	GO:0005654~nucleoplasm	8	2.75862	0.991727	HIF1A, EPAS1, STRN3, HNRNPF, CHEK2, TINF2, APPL2, CIB1	211	882	12782	0.549462	1	0.999999	100
GOTERM_CC_FAT	GO:0070013~intracellular organelle lumen	19	6.55172	0.99364	STX5, GRPEL1, EPAS1, TDRD7, STRN3, GTPBP10, PDIA4, CHEK2, CALR, APPL2, CALU, WDR74, HIF1A, OSR1, HNRNPF, TOR1B, SH3KBP1, TINF2, CIB1	211	1779	12782	0.646985	1	1	100
GOTERM_CC_FAT	GO:0043233~organelle lumen	19	6.55172	0.995571	STX5, GRPEL1, EPAS1, TDRD7, STRN3, GTPBP10, PDIA4, CHEK2, CALR, APPL2, CALU, WDR74, HIF1A, OSR1, HNRNPF, TOR1B, SH3KBP1, TINF2, CIB1	211	1820	12782	0.63241	1	1	100
GOTERM_CC_FAT	GO:0031974~membrane-enclosed lumen	19	6.55172	0.996804	STX5, GRPEL1, EPAS1, TDRD7, STRN3, GTPBP10, PDIA4, CHEK2, CALR, APPL2, CALU, WDR74, HIF1A, OSR1, HNRNPF, TOR1B, SH3KBP1, TINF2, CIB1	211	1856	12782	0.620143	1	1	100
GOTERM_CC_FAT	GO:0031981~nuclear lumen	13	4.48276	0.998341	STX5, EPAS1, STRN3, GTPBP10, CHEK2, APPL2, WDR74, HIF1A, OSR1, HNRNPF, SH3KBP1, TINF2, CIB1	211	1450	12782	0.543115	1	1	100
